# Supplementary material for: Decoding hybrid origins and genetic architecture of leaf traits variation in camellia via high-density 21K SNP array for genomic prediction
Source: Hortic Res. 2025 Aug 22;12(11):uhaf221. doi: 10.1093/hr/uhaf221 (PMC12581787; doi:10.1093/hr/uhaf221)
Supplement: Web_Material_uhaf221 [file web_material_uhaf221.zip]

Archive with 4 entries (4 files):
- fig S1.pdf
- fig S2.pdf
- fig S3.pdf
- Supplementary_tables.xlsx
