# Supplementary material for: Decoding hybrid origins and genetic architecture of leaf traits variation in camellia via high-density 21K SNP array for genomic prediction
Source: Hortic Res. 2025 Aug 22;12(11):uhaf221. doi: 10.1093/hr/uhaf221 (PMC12581787; doi:10.1093/hr/uhaf221)
Supplement: Web_Material_uhaf221 [file web_material_uhaf221.zip › Supplementary_tables.xlsx]

## Sheet: S1
Table S1. Sequencing data and probe capture efficiency statistics for 15 SNP chip efficiency evaluation samples.
Sample ID	Scientific Name	Cultivar	Reads_num (M)	Data (G)	Q20 (%)	Q30 (%)	GC (%)	Mapped (%)	Ave_depth	Coverage rate (%)	Probe SNP detections	Number of Common SNP detected	Number of Identical SNP Genotype	Reproducibility (Rate of Identical SNP genotype)
D_1	C. azalea (species)	Camellia azalea	1.65	0.49	98.5	96.81	42.07	98.68	63	92.06	89.37% (18678)
Y27_A	C. hongkongensis (species)	Camellia hongkongensis	1.82	0.54	97.81	94.62	41.75	96.13	61	89.91	86.29% (18034)	15173	14228	0.9377
Y12_D	C. japonica 'Hikarugenji'	Camellia japonica	2.18	0.64	98.34	96.33	42.22	99.1	83	98.02	95.91% (20046)	19896	18886	0.9492
Y1_A	C. japonica 'Chunjiang Suiz'	Camellia japonica	2.36	0.69	98.57	97.08	42.83	98.37	93	97.29	95.17% (19890)	19735	18552	0.9401
Y1_B	C. japonica 'Hongbinglang'	Camellia japonica	1.67	0.49	98.52	96.95	42.69	98.03	63	96.71	94.63% (19777)	19615	18480	0.9421
Y24_C	C. japonica 'Naidong'	Camellia japonica	2.24	0.66	98.44	96.61	42.22	99.16	84	98.08	96.03% (20070)	19520	18861	0.9662
Y27_D	C. japonica 'fenxishi'	Camellia japonica	1.76	0.51	98.49	96.85	42.81	98.86	65	96.54	94.32% (19712)	19914	17880	0.8979
Y2_C	C. japonica 'Baiban Yanzhilian'	Camellia japonica	2.36	0.69	98.49	96.81	42.31	98.83	90	97.75	95.66% (19993)	19852	18838	0.9489
Y2_D	C. japonica 'Tama Beauty'	Camellia japonica	2.45	0.72	98.3	96.23	42.27	99.03	93	97.95	95.96% (20055)	19925	18963	0.9517
Y43_E	C. japonica 'Dahua Jinxin'	Camellia japonica	2.05	0.6	98.29	96.2	42.46	98.94	77	97.86	95.75% (20011)	19804	18183	0.9181
Y38_C	C. 'Huangjingxi'	Camellia nitidissima	2.53	0.75	98.34	96.3	42.69	98.89	92	97.81	95.55% (19970)	19632	17349	0.8837
Y32_D	C. reticulata 'Liuye Yinhong'	Camellia reticulata	3.15	0.93	98.39	96.45	41.98	96.17	120	95.09	92.17% (19264)	17973	16625	0.925
Y33_B	C. reticulata 'Shizitou'	Camellia reticulata	2.72	0.8	98.48	96.76	42.04	95.92	104	94.84	92.10% (19248)	18087	16803	0.929
Y30_B	C. vernalis 'Star Above Star'	Camellia sasanqua	2.19	0.65	98.41	96.56	42.09	98.97	84	97.89	95.79% (20021)	19867	17321	0.8718
Y43_B	C. hongkongensis (species)	Camellia uraku	2.02	0.6	98.24	95.98	41.93	98.89	73	97.81	95.61% (19983)	19731	17857	0.905
mean			2.21	0.650667	98.374	96.436	42.2907	98.2647	83	96.374	94.02% (19650)	19195	17773	0.926
Reads_num (M): Total number of cleaned reads after quality filtering. Data(G): Quantity of data after quality control. Q20/Q30: Percentages of bases with quality scores ≥20 and ≥30 in clean reads. GC (%): Average GC content among clean reads. Mapped (%): Proportion of clean reads aligned to the reference genome. Ave_depth: Average sequencing depth across target regions. Coverage rate (%): Percent…

## Sheet: S2
Table S2. Source of 69 Samples
Sample ID	Scientific Name	Cultivar	Hybrid Combination	Origin
Y30_B	C. vernalis 'Star Above Star'	Camellia sasanqua		USA
C_93	C. 'Hongying'	Camellia magniflora	non-hybrid	Hunan
C_94	C. 'Yanli'	Camellia magniflora	non-hybrid	Hunan
C_95	C. 'Hongling'	Camellia magniflora	non-hybrid	Hunan
C_96	C. 'Fenjiao'	Camellia magniflora	non-hybrid	Hunan
C_99	C. 'Lingqu'	Camellia magniflora	non-hybrid	Hunan
C_1	C. 'Kuajie Hongnü'	Camellia azalea	C. azalea × Gordonia axillaris	Guangdong
C_10	C. 'Quyuan Fenghe'	Camellia azalea	C. azalea × C. azalea hybrid 'xiari Fendai'	Guangdong
C_13	C. 'Hunxue Nülang'	Camellia azalea	C. azalea × C. japonica 'Night Rider'	Guangdong
C_14	C. 'Duoji Linglong'	Camellia azalea	C. azalea × C. japonica 'Qarrie Fawcett'	Guangdong
C_15	C. 'Xiangbian Caikou'	Camellia azalea	C. azalea × C. japonica 'Dragon Fireball'	Guangdong
C_17	C. 'Xiari Fendai'	Camellia azalea	C. azalea × C. japonica 'Yupan Jinhua'	Guangdong
C_18	C. 'Yuanlin Zhijiao'	Camellia azalea	C. azalea × C. japonica 'Mary Agnes Patin'	Guangdong
C_22	C. 'Xiari Guanghui'	Camellia azalea	C. azalea × C. japonica 'Francis Eugene Phillis'	Guangdong
C_26	C. 'Xiying Shuguang'	Camellia azalea	C. azalea × C. japonica 'Dawn's Early Light'	Guangdong
C_28	C. 'Xiayong Guose'	Camellia azalea	C. azalea × C. japonica 'Daikagura'	Guangdong
C_31	C. 'Honglong Wutian'	Camellia azalea	C. azalea × C. japonica 'Huangpu Zhilang'	Guangdong
C_32	C. 'Guili Yingxia'	Camellia azalea	C. azalea × C. japonica 'Bob Hope'	Guangdong
C_34	C. 'Niannian Youyu'	Camellia azalea	C. azalea × C. japonica 'Kingyo- tsubaki'	Guangdong
C_35	C. 'Juxing Baoshi'	Camellia azalea	C. azalea × C. japonica 'Kick Off'	Guangdong
C_38	C. 'Hongtian Xiangyun'	Camellia azalea	C. azalea × C. japonica 'Kramer's Supreme'	Guangdong
C_40	C. 'Houqi Zhixiu'	Camellia azalea	C. azalea × C. japonica 'Jean Clere'	Guangdong
C_41	C. 'Linglong Heimei'	Camellia azalea	C. azalea × C. x williamsii hybrid 'Jamie'	Guangdong
C_42	C. 'Xiari Qixin'	Camellia azalea	C. azalea × C. reticulata hybrid 'Dr Clifford Parks'	Guangdong
C_47	C. 'Pate Zhile'	Camellia azalea	C. azalea × C. reticulata hybrid 'Fenglu'	Guangdong
C_77	C. 'Guiyue Changhua'	Camellia azalea	C. azalea hybrid	Guangdong
C_78	C. 'Yuegui Mingzhu'	Camellia azalea	C. azalea hybrid	Guangdong
C_80	C. 'Zengcai'	Camellia azalea	C. azalea hybrid	Guangdong
C_85	C. 'Zhuque Mingxia'	Camellia azalea	C. azalea × 'Dr Clifford Parks'	Guangdong
C_48	C. 'Siji Mohuan'	Camellia azalea	C. japonica 'Loki Schmidt' × C. azalea	Guangdong
C_49	C. 'Yueyue Xingfu'	Camellia azalea	C. japonica 'Lucky Star' × C. azalea	Guangdong
C_50	C. 'Xiameng Hualin'	Camellia azalea	C. japonica 'Miyakodori' × C. azalea	Guangdong
C_54	C. 'Xiari Hongrong'	Camellia azalea	C. japonica 'Royal Velvet' × C. azalea	Guangdong
C_55	C. 'Lingnan Yuanbao'	Camellia azalea	C. japonica 'Jinpan Lizhi' × C. azalea	Guangdong
C_56	C. 'Xiameng Yueting'	Camellia azalea	C. japonica 'Collettii' × C. azalea	Guangdong
C_66	C. 'Dahong Denglong'	Camellia azalea	C. japonica 'Tama Beauty' × C. azalea	Guangdong
D_1	C. azalea (species)	Camellia azalea	non-hybrid	Guangdong
C_76	C. 'Huangpu Zhilang'	Camellia japonica	C. japonica 'Royal Velvet' × C. japonica 'Tiffany'	Guangdong
C_100	C.japonica 'Yunshangxi'	Camellia japonica		Yunnan
C_101	C.japonica 'Yunshangfei'	Camellia japonica		Yunnan
C_102	C.japonica 'Yunshang Yaoqin'	Camellia japonica		Yunnan
C_103	C.japonica 'Yunshang Taoyao'	Camellia japonica		Yunnan
C_104	C.japonica 'Yunshang Zikui'	Camellia japonica		Yunnan
Y12_D	C. japonica 'Hikarugenji'	Camellia japonica		Japan
Y1_A	C. japonica 'Chunjiang Suiz'	Camellia japonica	C. japonica 'Clark Hubbs' × C. japonica 'Midnight Magic'	Zhejiang
Y1_B	C. japonica 'Hongbinglang'	Camellia japonica		Zhejiang
Y24_C	C. japonica 'Naidong'	Camellia japonica		Shandong
Y27_D	C. japonica 'fenxishi'	Camellia japonica		Eatern China
Y2_C	C. japonica 'Baiban Yanzhilian'	Camellia japonica		Sichuan
Y2_D	C. japonica 'Tama Beauty'	Camellia japonica		USA
Y43_E	C. japonica 'Dahua Jinxin'	Camellia japonica		Eatern China
Y43_B	C. uraku (species)	Camellia uraku	non-hybrid	China
Y27_A	C. hongkongensis (species)	Camellia hongkongensis	non-hybrid	Hong Kong
C_86	C. 'JuanhongYihao'	Camellia nitidissima	C. nitidissima hybrid	Guangxi
C_87	C. 'Jinxiu Yihao'	Camellia nitidissima	C. nitidissima hybrid	Guangxi
C_89	C. 'Jinfei Yihao'	Camellia nitidissima	C. nitidissima hybrid	Guangxi
C_92	C. 'Hongguniang'	Camellia nitidissima	C. nitidissima hybrid	Guangxi
C_91	C. 'Maozi'	Camellia nitidissima	C. pubipetala × C. japonica 'Dahong Mudan'	Guangxi
Y38_C	C. 'Huangjingxi'	Camellia nitidissima	C. nitidissima hybrid	USA
C_62	C. 'Caihuang'	Camellia amplexicaulis	C. japonica 'Tama Beauty' × C. amplexicaulis	Guangdong
C_63	C. 'Huangchouduan'	Camellia amplexicaulis	C. japonica 'Tama Beauty' × C. amplexicaulis	Guangdong
C_71	C. 'Baoyan'	Camellia amplexicaulis	C. amplexicaulis × C. japonica 'Blood of China'	Guangdong
C_72	C. 'Haoshuang'	Camellia amplexicaulis	C. amplexicaulis × C. japonica 'Tama Beauty'	Guangdong
C_74	C. 'Lanyuege'	Camellia amplexicaulis	C. amplexicaulis × C. japonica 'All American'	Guangdong
C_75	C. 'Fenzengxiu'	Camellia amplexicaulis	C. amplexicaulis × C. japonica 'Elegans'	Guangdong
C_70	C. 'Baoxing'	Camellia amplexicaulis	C. amplexicaulis × Non-reticulata hybrid 'Lucky Star'	Guangdong
C_69	C. 'Baoxiang'	Camellia amplexicaulis	C. amplexicaulis × Non-reticulata hybrid 'Scented Swirl'	Guangdong
Y32_D	C. reticulata 'Liuye Yinhong'	Camellia reticulata		Yunnan
Y33_B	C. reticulata 'Shizitou'	Camellia reticulata		Yunnan

## Sheet: S3
Table S3. Sequencing data and probe capture efficiency statistics for 54 SNP chip efficiency evaluation samples.
Sample	Reads_num(M)	Data(G)	Q20(%)	Q30(%)	GC(%)	Mapped（%）	Ave_depth	Coverage rate(%)	Probe SNP detections
C_1	3.04	0.9	98.61	96.94	43.25	99.57	74	95.6	19088(91.33%)
C_10	2.84	0.85	98.57	96.72	41.58	99.59	81	96.27	19251(92.11%)
C_13	2.53	0.75	98.57	96.71	42.42	99.64	81	98.04	19603(93.79%)
C_14	3.08	0.92	98.56	96.67	42.27	99.68	72	98.11	19896(95.20%)
C_15	2.73	0.82	98.67	97.1	42.07	99.33	81	97.6	19820(94.83%)
C_17	3.24	0.97	98.66	97.03	41.88	98.57	70	95.22	19904(95.23%)
C_18	1.92	0.57	98.64	96.93	41.98	98.59	77	95.89	19569(93.63%)
C_22	2.7	0.81	98.52	96.49	42.33	98.57	73	96.9	19854(95.00%)
C_26	3.61	1.08	98.63	96.92	42.13	98.61	70	97.77	19983(95.61%)
C_28	2.69	0.8	98.65	96.99	42.4	98.61	63	98.33	19873(95.09%)
C_31	2.59	0.77	98.66	97.02	43.25	98.55	90	98.76	19646(94.00%)
C_32	3.38	1.01	98.67	97.08	42.9	98.57	70	95.07	19882(95.13%)
C_34	3.25	0.97	98.59	96.77	42.14	98.64	77	97.65	19989(95.64%)
C_35	3.08	0.92	98.56	96.66	42.95	98.68	68	97.72	19867(95.06%)
C_38	2.13	0.64	98.58	96.75	41.34	98.34	77	97.21	19712(94.32%)
C_40	2.99	0.89	98.55	96.71	41.78	94.96	103	93.89	19810(94.78%)
C_41	3.11	0.93	98.44	96.31	42.22	95.21	119	94.14	19819(94.83%)
C_42	2.15	0.64	98.27	95.58	42.59	97.87	64	95.57	19744(94.47%)
C_47	3.62	1.08	98.72	97.27	42.09	97.05	62	95.74	19960(95.50%)
C_48	2.1	0.62	98.67	97.11	42.47	97.58	72	95.93	19613(93.84%)
C_49	3.24	0.97	98.66	97.04	42.33	97.62	69	96.79	19691(94.22%)
C_50	3.09	0.92	98.7	97.28	42.63	97.62	62	97.35	19835(94.90%)
C_54	1.89	0.56	98.63	96.91	42.33	98.57	73	94.64	19476(93.19%)
C_55	2.61	0.78	98.45	96.23	41.93	98.59	80	95.31	19631(93.93%)
C_56	2.91	0.87	98.51	96.52	41.82	98.57	76	96.31	19914(95.28%)
C_62	3.08	0.92	98.53	96.58	41.66	98.57	73	94.5	19944(95.43%)
C_63	2.64	0.79	98.49	96.46	41.3	98.64	80	97.06	19851(94.98%)
C_66	3.37	1.01	98.6	96.83	42.6	98.68	71	97.13	19825(94.86%)
C_69	3.18	0.95	98.53	96.53	41.97	98.34	80	96.62	19847(94.96%)
C_70	1.78	0.52	98.44	96.34	42.16	97.58	69	94.27	18721(89.57%)
C_71	1.9	0.57	98.59	96.74	41.33	97.6	76	94.93	19420(92.92%)
C_72	3.14	0.94	98.63	96.9	41.22	98.61	73	97.18	19802(94.75%)
C_74	3.05	0.91	98.56	96.67	41.22	98.61	66	97.73	19818(94.82%)
C_75	3.28	0.98	98.59	96.78	42.4	98.55	94	98.16	19832(94.89%)
C_76	2.87	0.85	98.71	97.3	42.59	97.56	89	97.77	19728(94.39%)
C_77	3.4	1.01	98.68	97.18	42.83	97.58	69	94.12	19758(94.54%)
C_78	3.89	1.16	98.6	96.85	42.26	97.65	76	96.67	19908(95.25%)
C_80	3.86	1.15	98.65	97	42.84	97.69	67	96.74	19351(92.59%)
C_85	2.66	0.79	98.61	96.87	41.97	98.04	92	96.97	19632(93.93%)
C_86	2.84	0.85	98.46	96.32	41.21	97.9	91	96.83	16611(79.48%)
C_87	2.32	0.69	98.69	97.2	40.45	97.98	83	96.91	16532(79.10%)
C_89	2.74	0.81	98.77	97.54	44.69	97.39	92	96.32	16565(79.26%)
C_91	2.31	0.69	98.58	96.74	41.82	97.84	89	96.77	19488(93.24%)
C_92	2.72	0.81	98.59	96.79	41.59	98.17	83	97.1	16899(80.86%)
C_93	2.48	0.73	98.84	97.79	41.08	97.69	62	91.14	18237(87.26%)
C_94	2.97	0.89	98.59	96.82	41.89	95.17	60	89.01	18690(89.43%)
C_95	2.82	0.83	98.77	97.54	42.39	97.95	76	96.88	18493(88.48%)
C_96	2.99	0.88	98.76	97.51	42.27	98.11	82	97.04	18602(89.00%)
C_99	3.09	0.92	98.73	97.36	41.76	97.9	72	96.83	18767(89.79%)
C_100	2.88	0.85	98.77	97.51	42.58	99.57	77	97.28	19692(94.22%)
C_101	4.78	1.43	98.68	97.07	41.93	99.61	74	98.16	20084(96.10%)
C_102	3.29	0.97	98.81	97.65	42.54	99.61	67	98.72	19709(94.30%)
C_103	3.25	0.96	98.77	97.53	42.41	99.55	95	99.15	19808(94.78%)
C_104	2.48	0.73	98.78	97.55	42.31	99.57	74	95.45	19485(93.23%)
mean	2.89963	0.863519	98.6211	96.9202	42.1546	98.2387	76.963	96.3935	19380 (92.73%)
Reads_num (M): Total number of cleaned reads after quality filtering. Data(G): Quantity of data after quality control. Q20/Q30: Percentages of bases with quality scores ≥20 and ≥30 in clean reads. GC (%): Average GC content among clean reads. Mapped (%): Proportion of clean reads aligned to the reference genome. Ave_depth: Average sequencing depth across target regions. Coverage rate (%): Percent…

## Sheet: S4
Table S4. Genotypes of 69 samples on core SNPs
Chr	SNP	REF	ALT	D_1	Y12_D	Y1_A	Y1_B	Y24_C	Y27_A	Y27_D	Y2_C	Y2_D	Y30_B	Y32_D	Y33_B	Y38_C	Y43_B	Y43_E	C_100	C_101	C_102	C_103	C_104	C_10	C_13	C_14	C_15	C_17	C_18	C_1	C_22	C_26	C_28	C_31	C_32	C_34	C_35	C_38	C_40	C_41	C_42	C_47	C_48	C_49	C_50	C_54	C_55	C_56	C_62
Chr1	6330593	T	C	0/0	0/1	0/1	0/0	0/1	0/0	0/0	0/1	0/1	0/1	0/0	0/0	0/0	0/0	1/1	0/0	0/1	1/1	0/1	0/1	0/0	0/0	0/1	0/1	0/0	0/1	0/1	0/0	0/0	0/0	0/1	0/1	0/1	0/0	0/0	0/0	0/0	0/1	0/0	0/0	0/0	0/1	0/1	0/0	0/1	0/1
Chr1	9357902	A	G	1/1	1/1	0/1	1/1	1/1	1/1	0/0	1/1	0/0	0/1	0/0	0/0	0/1	0/1	1/1	0/0	1/1	0/1	0/0	0/1	1/1	1/1	1/1	1/1	1/1	1/1	1/1	0/1	0/1	1/1	1/1	1/1	0/1	0/1	1/1	1/1	0/1	1/1	1/1	0/1	1/1	1/1	1/1	1/1	1/1	0/1
Chr1	20756572	C	G	1/1	0/1	0/1	0/1	0/1	1/1	0/1	0/1	0/1	0/1	1/1	1/1	0/1	0/1	0/1	0/0	0/1	0/1	0/1	0/1	1/1	1/1	0/1	1/1	1/1	0/1	1/1	0/1	0/1	1/1	0/1	0/1	0/1	0/1	1/1	0/1	0/1	0/1	0/1	0/1	0/1	0/1	0/1	0/1	0/1	0/1
Chr1	24868173	A	G	1/1	0/0	0/0	0/1	1/1	0/1	1/1	1/1	0/1	0/1	1/1	1/1	1/1	1/1	0/1	0/1	1/1	0/0	1/1	1/1	1/1	1/1	0/1	0/1	0/1	1/1	1/1	1/1	0/1	0/1	0/1	0/1	1/1	1/1	0/1	0/1	1/1	0/1	0/1	1/1	1/1	1/1	0/1	1/1	0/1	1/1
Chr1	45615258	A	C	0/0	1/1	0/1	0/1	0/1	0/0	0/0	0/1	0/1	0/0	0/0	0/0	0/0	0/0	0/1	1/1	0/0	0/1	0/0	0/1	0/1	0/0	0/0	0/1	0/0	0/1	0/0	1/1	0/1	0/1	0/1	0/1	0/0	0/1	0/1	1/1	0/1	1/1	1/1	0/1	0/0	0/0	0/0	0/1	0/1	0/1
Chr1	54404099	G	A	1/1	0/0	0/0	1/1	1/1	1/1	0/1	0/1	0/0	1/1	1/1	1/1	0/1	1/1	0/1	0/1	0/1	0/1	1/1	1/1	1/1	1/1	1/1	0/1	0/1	0/1	1/1	0/1	1/1	0/1	1/1	1/1	0/1	1/1	0/1	1/1	1/1	1/1	1/1	1/1	1/1	0/1	1/1	1/1	1/1	1/1
Chr1	56884515	G	A	1/1	0/0	0/0	1/1	0/0	1/1	1/1	0/1	0/1	1/1	1/1	1/1	0/1	1/1	0/1	0/1	0/1	1/1	0/1	0/1	1/1	0/1	0/1	1/1	0/1	0/1	1/1	0/1	1/1	0/1	1/1	1/1	0/1	1/1	0/1	1/1	1/1	0/1	1/1	1/1	1/1	0/1	1/1	1/1	1/1	1/1
Chr1	62410424	T	C	0/1	0/1	0/0	0/1	0/1	1/1	0/1	0/1	0/0	0/1	0/1	0/1	0/1	0/1	0/1	0/1	0/1	0/1	0/1	0/1	0/0	0/1	0/1	0/1	0/0	0/1	0/0	0/0	0/1	0/1	0/0	0/0	0/1	0/1	0/0	0/1	0/1	0/1	0/1	0/1	0/1	0/1	0/1	0/1	0/1	0/1
Chr1	77852634	C	T	0/0	0/1	1/1	0/1	0/1	0/0	0/0	1/1	0/1	0/0	0/0	0/0	0/0	0/1	0/1	0/0	0/1	0/1	0/1	0/1	0/0	0/0	0/0	0/1	0/1	0/0	0/1	0/1	0/0	0/1	0/0	0/1	0/1	0/1	0/1	0/1	0/0	0/1	0/1	0/1	0/1	0/1	0/0	0/1	0/1	0/1
Chr1	79279389	A	G	1/1	0/1	0/1	0/1	0/1	1/1	0/1	0/1	0/1	0/1	0/1	0/1	0/1	0/1	0/1	0/1	0/1	0/1	0/1	0/1	1/1	0/1	0/1	0/1	0/1	0/1	1/1	0/1	0/1	0/1	0/1	0/1	0/1	0/1	0/1	0/1	0/1	0/1	0/1	0/1	0/1	0/1	0/1	0/1	0/1	0/1
Chr1	102087391	A	C	1/1	0/1	0/1	0/1	1/1	1/1	1/1	0/0	0/1	0/1	1/1	1/1	1/1	1/1	1/1	0/1	0/1	1/1	0/0	0/1	1/1	1/1	1/1	0/1	1/1	1/1	1/1	0/1	0/1	0/1	1/1	1/1	0/1	1/1	1/1	1/1	0/1	1/1	1/1	0/1	0/1	1/1	1/1	0/1	1/1	0/1
Chr1	196096036	T	C	0/0	0/1	0/1	1/1	0/1	0/0	0/1	0/1	0/1	0/1	0/0	0/0	0/1	0/1	0/0	0/1	0/0	0/1	0/1	0/1	0/0	0/1	0/0	0/1	0/1	0/1	0/0	0/0	0/0	0/1	0/0	0/0	0/0	0/1	0/0	0/1	0/1	0/0	0/0	0/0	0/0	0/1	0/0	0/0	0/1	0/0
Chr1	201156411	T	A	0/0	0/1	0/0	1/1	0/1	1/1	1/1	1/1	0/0	0/1	1/1	1/1	0/1	1/1	0/0	1/1	1/1	0/1	0/1	0/1	0/0	0/0	0/0	0/1	0/1	0/1	0/0	0/0	0/1	0/1	0/0	0/1	0/1	0/1	0/1	0/1	0/1	0/1	0/1	0/0	0/1	0/1	0/1	0/0	0/1	0/1
Chr10	10186676	T	C	0/1	1/1	1/1	1/1	1/1	1/1	0/1	0/1	0/1	0/1	0/1	0/1	0/1	1/1	1/1	1/1	0/1	0/1	1/1	1/1	0/1	0/1	0/1	0/1	0/1	0/1	0/1	0/1	0/1	0/1	0/1	0/1	0/1	0/1	0/1	0/1	0/1	0/1	0/1	0/1	0/1	0/1	0/1	0/1	0/1	1/1
Chr10	37772830	G	A	0/0	0/0	0/0	0/1	0/0	0/1	1/1	0/0	1/1	0/0	0/1	0/1	0/1	0/1	0/0	0/0	0/0	0/0	0/0	0/0	0/0	0/0	0/0	0/0	0/0	0/0	0/0	0/0	0/0	0/0	0/0	0/1	0/0	0/0	0/0	0/0	0/0	0/1	0/1	0/0	0/0	0/0	0/1	0/0	0/0	0/1
Chr10	54607471	G	A	0/0	0/1	0/1	0/0	0/1	0/0	1/1	0/1	0/0	0/1	0/1	0/1	0/0	0/1	0/1	0/0	0/1	0/0	0/1	0/0	0/1	0/0	0/0	0/1	0/0	0/1	0/0	0/1	0/0	0/1	0/0	0/1	0/0	0/0	0/1	0/1	0/0	0/1	0/0	0/0	0/1	0/0	0/0	0/0	0/0	0/0
Chr10	104901404	C	T	1/1	0/0	0/1	0/1	0/0	1/1	0/1	0/0	1/1	0/1	0/1	0/1	1/1	0/0	0/1	0/1	0/1	0/1	0/1	0/0	0/1	1/1	0/1	1/1	0/1	0/1	1/1	0/1	0/1	0/1	0/1	0/1	1/1	1/1	0/1	0/1	0/1	0/1	1/1	0/1	1/1	1/1	1/1	0/1	1/1	1/1
Chr10	146451084	A	G	1/1	0/1	0/0	1/1	0/0	1/1	1/1	1/1	0/0	1/1	1/1	1/1	0/0	0/1	0/0	0/0	0/1	1/1	0/1	0/1	1/1	1/1	1/1	0/1	1/1	0/1	1/1	1/1	0/1	1/1	0/1	0/1	1/1	0/1	0/1	0/1	0/1	0/1	0/1	0/1	0/1	1/1	1/1	1/1	1/1	0/1
Chr11	18648451	G	C	0/0	0/1	0/0	0/0	0/1	0/1	1/1	0/0	0/1	0/1	1/1	0/1	0/1	0/1	0/1	0/1	0/1	1/1	0/1	0/0	0/0	0/0	0/0	0/1	0/1	0/0	0/1	0/0	0/0	0/1	0/1	0/0	0/0	0/1	0/0	0/0	0/1	0/0	0/0	0/0	0/1	0/0	0/0	0/0	0/1	0/0
Chr11	46556904	A	G	1/1	0/1	0/1	0/1	0/1	0/1	0/0	1/1	0/1	0/0	0/1	0/1	0/1	0/1	0/1	0/1	0/0	0/1	0/1	0/1	1/1	0/1	0/1	0/1	1/1	0/1	1/1	0/1	0/1	0/1	0/1	1/1	0/1	0/1	0/1	1/1	1/1	1/1	1/1	1/1	0/1	1/1	0/1	0/1	1/1	1/1
Chr11	54355732	C	T	1/1	0/1	0/1	0/1	0/0	1/1	1/1	0/0	0/1	0/1	1/1	1/1	0/1	0/1	0/1	0/1	0/1	0/1	0/1	0/1	1/1	1/1	1/1	0/1	1/1	1/1	1/1	0/1	0/1	0/1	1/1	1/1	0/1	1/1	0/1	0/1	1/1	0/1	1/1	0/1	1/1	0/1	1/1	1/1	1/1	1/1
Chr11	86751617	C	G	1/1	0/1	0/0	1/1	0/0	1/1	1/1	0/1	0/1	0/1	1/1	1/1	1/1	0/1	0/0	0/0	0/0	0/1	0/0	0/1	1/1	1/1	1/1	1/1	1/1	0/1	1/1	0/1	0/1	1/1	1/1	1/1	1/1	0/1	1/1	0/1	1/1	0/1	0/1	0/1	1/1	1/1	1/1	0/0	0/1	0/1
Chr11	108099188	A	C	0/0	0/0	0/0	0/0	0/0	0/0	0/1	0/1	0/1	0/0	0/1	0/1	0/0	0/0	0/0	0/0	0/0	0/1	0/1	1/1	0/0	0/1	0/0	0/0	0/0	0/0	0/1	0/0	0/0	0/0	0/0	0/0	0/0	0/0	0/1	0/0	0/1	0/1	0/0	0/0	0/1	0/0	0/0	0/0	0/0	0/0
Chr11	114495887	A	G	0/0	0/1	0/1	0/0	1/1	0/0	0/1	0/1	0/1	0/1	0/0	0/0	0/0	0/0	0/0	0/1	0/1	0/1	0/1	0/0	0/0	0/0	0/0	0/1	0/1	0/0	0/0	0/1	0/1	0/1	0/1	0/1	0/0	0/0	0/0	0/1	0/0	0/0	0/1	0/1	0/0	0/0	0/1	0/1	0/0	0/0
Chr11	124559986	G	A	1/1	1/1	0/1	0/1	0/0	1/1	0/1	1/1	0/1	0/1	1/1	1/1	0/1	0/1	0/0	1/1	1/1	0/1	0/0	0/1	1/1	1/1	1/1	1/1	0/1	1/1	1/1	0/1	0/1	0/1	1/1	0/1	1/1	0/1	0/1	0/1	1/1	0/1	1/1	0/1	1/1	1/1	1/1	0/1	1/1	1/1
Chr12	11747292	C	T	0/1	0/1	0/1	0/1	0/0	0/1	0/1	0/1	0/1	0/0	0/1	0/1	0/0	0/1	0/1	0/1	0/1	0/1	0/1	0/1	0/1	0/1	0/1	0/1	0/1	0/1	0/1	0/1	0/1	0/1	0/1	0/1	0/1	0/1	0/1	0/1	0/1	0/1	0/1	0/1	0/1	0/1	0/1	0/1	0/1	0/1
Chr12	29450274	C	T	0/1	0/1	0/0	0/0	0/0	0/0	0/0	0/0	0/0	0/1	0/0	0/0	0/0	0/0	0/1	0/0	0/0	0/1	0/1	0/1	0/1	0/0	0/0	0/1	0/1	0/1	0/0	0/0	1/1	0/1	0/1	0/0	0/0	0/1	0/0	0/1	0/1	0/1	0/0	0/0	0/1	0/0	0/0	0/1	0/1	0/0
Chr12	39214232	G	A	0/0	0/1	0/1	0/0	0/0	1/1	0/0	0/0	0/1	0/0	0/1	0/0	0/0	0/1	0/1	0/0	0/1	0/1	0/1	0/0	0/1	0/0	1/1	0/0	1/1	0/0	0/0	1/1	1/1	0/1	0/0	1/1	0/1	1/1	0/1	1/1	0/1	1/1	0/1	0/0	0/1	1/1	0/1	0/1	0/1	0/1
Chr12	77079659	T	C	0/0	1/1	0/0	0/1	0/0	0/0	0/1	0/1	0/0	0/1	0/0	0/0	0/0	0/0	0/0	1/1	1/1	0/1	0/1	0/0	0/0	0/0	0/0	0/1	0/0	0/0	0/0	0/0	0/0	0/0	0/1	0/1	0/1	0/0	0/0	0/0	0/0	0/0	0/1	0/1	0/0	0/1	0/1	0/0	0/1	0/0
Chr13	16602138	G	A	1/1	0/0	0/0	0/0	0/0	1/1	0/1	0/0	0/1	0/1	1/1	1/1	0/0	0/1	0/0	0/0	0/0	0/0	0/0	0/0	0/1	1/1	0/1	0/1	0/0	0/1	1/1	0/0	0/1	0/0	0/1	0/0	0/1	0/1	0/0	0/1	0/0	0/0	1/1	0/0	1/1	0/1	0/1	0/1	0/1	0/1
Chr13	25029673	G	A	1/1	0/1	1/1	0/0	0/0	1/1	0/1	0/1	0/1	0/1	1/1	1/1	1/1	0/1	0/1	0/0	0/1	0/0	0/0	0/1	1/1	1/1	1/1	1/1	0/1	0/1	0/1	0/1	1/1	0/1	0/1	0/1	1/1	0/1	0/1	0/1	0/1	0/1	0/1	1/1	1/1	0/1	1/1	1/1	0/1	0/1
Chr13	46032852	A	T	0/0	0/0	0/1	0/1	0/0	0/0	0/0	0/1	1/1	0/1	0/0	0/0	0/0	0/0	0/0	0/0	0/1	0/0	0/1	0/1	0/0	0/0	0/0	0/1	0/0	0/0	0/1	0/0	0/0	0/0	0/1	0/0	0/1	0/0	0/0	0/0	0/0	0/0	0/1	0/0	0/0	0/1	0/1	0/1	0/0	0/1
Chr13	125135074	G	C	0/0	0/1	0/0	0/1	0/1	0/0	0/0	1/1	1/1	0/1	0/0	0/0	0/1	0/1	0/1	0/1	1/1	0/0	0/0	0/0	0/1	0/0	0/1	0/1	0/0	0/1	0/0	0/1	0/1	0/0	0/1	0/0	0/0	0/1	0/1	0/1	0/0	0/1	0/1	0/1	0/1	0/1	0/1	0/0	0/0	0/1
Chr14	2059323	G	T	0/0	1/1	0/1	0/1	0/0	1/1	1/1	0/1	0/1	0/1	1/1	1/1	1/1	1/1	0/1	0/1	0/0	0/0	0/1	0/1	0/0	0/1	0/0	0/0	0/0	0/1	0/0	0/1	0/0	0/0	0/0	0/1	0/0	0/1	0/0	0/0	0/1	0/0	0/1	0/1	0/1	0/1	0/0	0/0	0/0	0/1
Chr14	4248388	A	G	1/1	0/0	1/1	0/1	0/1	1/1	1/1	0/0	0/1	1/1	1/1	1/1	1/1	1/1	0/1	0/1	1/1	1/1	0/1	0/0	0/1	1/1	1/1	0/1	0/1	1/1	0/1	0/1	1/1	0/1	1/1	1/1	1/1	0/1	0/1	0/1	1/1	0/1	0/1	0/1	1/1	0/1	0/1	1/1	0/1	0/1
Chr14	38476856	T	C	0/0	0/1	1/1	0/1	0/0	1/1	0/1	0/0	0/1	1/1	1/1	1/1	1/1	0/1	0/0	0/1	0/1	0/1	0/1	0/0	0/0	0/0	0/1	0/0	0/0	0/1	0/1	0/0	0/0	0/0	0/0	0/0	0/0	0/1	0/0	0/0	0/1	0/1	0/1	0/1	0/1	0/1	0/0	0/0	0/1	0/1
Chr14	105183656	A	T	0/0	1/1	0/1	1/1	1/1	0/1	0/1	1/1	1/1	0/1	0/0	0/0	1/1	0/1	0/1	1/1	1/1	1/1	1/1	1/1	0/0	0/1	0/1	0/1	0/1	0/1	0/0	0/1	0/1	0/1	0/1	0/1	0/0	0/1	0/1	0/1	0/0	0/1	0/1	0/1	0/0	0/1	0/1	0/0	0/0	0/1
Chr15	4297662	T	C	1/1	0/1	0/1	0/0	1/1	1/1	0/1	0/1	0/1	0/1	1/1	1/1	1/1	0/1	0/1	0/1	0/0	0/0	0/0	0/1	0/1	1/1	0/1	1/1	0/1	0/1	1/1	1/1	0/1	0/1	1/1	1/1	1/1	1/1	0/1	0/1	0/1	0/1	1/1	1/1	1/1	0/1	0/1	1/1	0/1	1/1
Chr15	28088218	A	G	0/0	1/1	0/1	0/0	1/1	0/0	0/0	1/1	0/1	0/1	0/0	0/0	0/1	0/0	0/0	0/0	0/1	0/0	0/1	0/0	0/0	0/0	0/0	0/0	0/1	0/0	0/0	1/1	0/0	0/0	0/0	0/0	0/1	0/1	0/0	0/0	0/0	0/0	0/1	1/1	0/0	0/0	0/0	0/0	0/0	0/1
Chr15	40009516	G	A	0/0	1/1	0/1	0/1	1/1	0/1	1/1	1/1	1/1	0/1	1/1	1/1	1/1	0/1	1/1	1/1	1/1	1/1	0/1	1/1	0/1	0/1	0/1	0/0	0/0	0/1	0/1	0/1	0/1	0/1	0/0	0/1	0/0	0/1	0/1	0/1	0/0	0/1	0/0	0/0	0/1	0/1	0/1	0/0	0/1	0/1
Chr15	47034540	C	T	0/0	0/1	0/1	0/1	0/1	0/0	0/1	1/1	0/1	0/1	0/0	0/0	0/1	0/1	0/0	0/1	0/1	0/1	1/1	0/1	0/1	0/0	0/0	0/1	0/0	0/1	0/0	0/0	0/0	0/0	1/1	0/0	0/1	0/1	0/1	0/1	0/1	0/1	0/0	0/1	0/0	0/0	0/0	0/0	0/1	0/1
Chr15	63857906	G	A	0/0	0/0	1/1	0/1	1/1	0/0	0/0	0/1	0/0	0/0	0/0	0/0	0/1	0/1	1/1	0/0	0/1	0/1	0/1	0/1	0/0	0/0	0/1	0/1	1/1	0/0	0/0	0/1	0/1	0/0	0/0	0/0	0/1	0/0	0/0	0/1	0/0	0/0	0/0	0/1	0/1	1/1	1/1	1/1	0/1	0/1
Chr2	13855451	A	G	0/0	0/1	0/1	0/1	0/1	0/0	0/1	1/1	1/1	0/1	0/0	0/0	0/1	0/0	0/1	0/1	1/1	1/1	1/1	1/1	0/0	0/0	0/1	0/1	0/0	0/1	0/0	0/1	0/0	0/1	0/1	0/1	0/1	0/1	0/1	0/1	0/0	0/1	0/1	0/0	0/0	0/1	0/0	0/1	0/1	0/0
Chr2	82871853	G	A	0/0	0/1	0/1	1/1	0/0	0/0	1/1	0/1	0/0	0/1	1/1	0/1	0/1	0/1	1/1	1/1	0/1	0/0	0/1	0/1	0/0	0/0	0/0	0/0	0/1	0/0	0/1	0/1	0/1	0/1	0/1	0/0	0/1	0/1	0/0	0/1	0/0	0/1	0/0	0/0	0/1	0/0	0/1	0/1	0/1	0/0
Chr2	129682949	C	T	0/0	0/1	0/1	0/1	0/0	0/0	0/1	0/1	0/0	0/1	0/0	0/0	0/1	0/0	0/0	0/0	0/0	0/1	0/0	0/0	0/0	0/0	0/1	0/0	0/1	0/1	0/0	0/1	0/0	0/0	0/0	0/1	0/0	0/0	0/0	0/0	0/1	0/0	0/0	0/0	0/0	0/1	0/0	0/0	0/0	0/1
Chr2	145545474	G	C	0/0	0/0	1/1	0/1	1/1	1/1	0/1	0/0	0/0	0/1	0/1	0/0	0/1	0/1	0/0	0/0	0/0	0/0	0/0	0/1	0/0	0/0	0/1	0/1	0/0	0/0	0/0	0/0	0/0	0/0	0/0	0/0	0/0	0/1	0/1	0/0	0/0	0/0	0/0	0/1	0/1	0/0	0/0	0/1	0/0	0/1
Chr3	22818384	G	A	0/0	0/1	0/0	0/1	1/1	1/1	0/0	0/1	0/0	0/1	0/0	0/0	0/1	0/1	0/0	0/0	0/0	0/1	0/1	0/0	0/0	0/0	0/0	0/0	0/0	0/0	0/0	0/1	0/0	0/1	0/0	0/1	0/1	0/0	0/0	0/0	0/1	0/0	0/0	0/1	0/1	0/0	0/0	0/0	0/0	0/0
Chr3	25999537	T	C	0/0	1/1	0/0	0/1	0/1	0/0	0/1	1/1	0/0	0/1	0/0	0/0	0/1	1/1	0/1	0/1	0/1	0/1	1/1	1/1	0/0	0/0	0/1	0/0	0/0	0/1	0/1	0/0	0/1	0/1	0/0	0/0	0/0	0/1	0/0	0/1	0/1	0/0	0/1	0/0	0/1	0/1	0/1	0/1	0/1	0/1
Chr3	91058468	G	A	0/0	0/1	0/1	0/0	0/0	0/0	0/1	0/1	1/1	0/1	0/0	0/0	0/0	0/0	0/0	0/0	0/0	0/1	0/1	0/1	0/0	0/1	0/1	0/1	0/1	0/0	0/0	0/0	0/0	0/1	0/0	0/1	0/1	0/1	0/0	0/1	0/0	0/1	0/1	0/1	0/0	0/0	0/0	0/0	0/0	0/0
Chr3	92058832	A	G	0/1	0/1	0/1	0/1	0/1	0/1	0/1	0/1	0/1	0/1	0/1	0/1	0/1	0/1	0/1	0/1	0/1	0/1	0/1	0/1	0/1	0/1	0/1	0/1	0/1	0/1	0/1	0/1	0/1	0/1	0/1	0/1	0/1	0/1	0/1	0/1	0/1	0/1	0/1	0/1	0/1	0/1	0/1	0/1	0/1	0/1
Chr3	122733957	T	C	1/1	1/1	0/0	0/1	0/1	0/1	1/1	0/1	0/0	0/0	0/1	0/1	0/1	0/1	0/1	0/1	0/1	0/1	0/0	1/1	0/1	0/1	0/1	1/1	0/0	0/0	0/1	0/1	0/1	0/1	1/1	0/0	0/0	1/1	0/0	0/1	1/1	0/1	0/1	1/1	0/1	0/0	1/1	0/0	0/1	0/0
Chr3	147563269	C	T	1/1	1/1	0/1	0/1	0/0	1/1	0/1	0/1	0/1	0/1	1/1	0/1	1/1	1/1	0/0	0/0	0/0	0/0	0/1	0/1	1/1	1/1	0/1	1/1	0/1	0/1	1/1	0/1	0/1	0/1	0/1	0/1	0/1	0/1	0/1	0/1	0/1	0/1	1/1	0/1	1/1	0/1	1/1	1/1	0/1	0/1
Chr3	198518703	G	A	0/1	0/1	0/1	0/1	0/1	1/1	0/1	0/1	0/1	0/0	0/1	0/1	0/1	0/1	0/1	0/1	0/1	0/0	0/1	0/0	0/1	0/1	0/1	0/1	0/1	0/1	0/1	0/1	0/1	0/1	0/0	0/1	0/1	0/1	0/1	0/1	0/1	0/1	0/1	0/1	0/1	0/1	0/1	0/1	0/1	0/1
Chr3	201525843	A	G	1/1	0/1	1/1	0/0	0/0	1/1	0/1	0/0	1/1	0/1	0/0	0/0	1/1	0/0	0/1	1/1	0/1	0/1	0/0	0/1	0/1	1/1	0/1	1/1	0/1	1/1	1/1	0/1	1/1	0/1	0/1	0/1	0/1	1/1	0/1	0/1	0/1	0/1	0/1	0/1	0/1	0/1	0/1	0/1	0/1	1/1
Chr3	202072555	T	C	0/1	0/1	0/1	0/0	0/0	0/0	0/0	0/0	0/0	0/0	0/0	0/1	0/1	0/1	0/1	0/1	0/1	0/1	0/1	0/1	0/1	0/1	0/1	0/1	0/0	0/1	0/1	0/1	0/1	0/1	0/1	0/1	0/1	0/1	0/0	0/1	0/1	0/1	0/0	0/0	0/1	0/1	0/1	0/1	0/1	0/0
Chr4	19954173	T	C	0/0	0/1	0/0	0/1	0/0	0/0	0/0	0/1	1/1	0/1	0/0	0/1	0/0	0/1	0/1	0/1	1/1	0/1	0/0	0/0	0/0	0/1	0/1	0/0	0/0	0/0	0/0	0/1	0/0	0/0	0/0	0/0	0/0	0/1	0/0	0/0	0/0	0/0	0/1	0/0	0/0	0/0	0/1	0/0	0/0	0/1
Chr4	24460097	G	A	1/1	1/1	1/1	0/1	0/0	0/0	0/0	1/1	0/0	0/1	0/0	0/0	0/1	0/0	0/1	0/1	1/1	0/0	0/1	0/1	0/1	0/1	1/1	1/1	1/1	0/0	0/1	1/1	1/1	1/1	0/0	1/1	1/1	0/1	0/1	0/1	0/0	0/1	0/1	1/1	0/1	0/1	1/1	1/1	0/1	0/1
Chr4	119822506	A	G	0/1	1/1	0/0	0/1	1/1	0/0	0/1	0/1	0/0	0/1	0/1	0/1	1/1	0/1	0/0	0/1	0/1	0/1	0/0	0/0	0/1	1/1	0/1	0/1	1/1	1/1	0/1	0/1	1/1	1/1	0/1	0/1	0/1	0/1	0/1	1/1	1/1	1/1	0/1	0/1	0/1	1/1	1/1	0/1	0/1	0/1
Chr4	123957989	C	T	0/1	0/0	0/1	0/1	0/1	0/1	1/1	0/1	0/1	1/1	0/1	1/1	0/0	0/1	0/1	0/1	0/1	0/1	1/1	0/1	1/1	0/0	0/1	0/0	0/1	0/0	1/1	0/0	0/1	0/0	1/1	0/1	0/1	0/0	0/1	0/0	0/1	0/0	0/1	0/0	0/1	0/1	0/1	0/1	0/1	0/0
Chr4	133149602	C	T	0/0	0/0	0/1	0/1	1/1	0/0	0/0	0/1	1/1	0/1	0/0	0/0	0/1	0/0	0/0	0/0	0/1	0/1	1/1	0/1	0/1	0/1	0/1	0/1	0/0	0/1	0/0	0/1	0/1	0/1	0/1	0/0	0/1	0/1	0/1	0/1	0/0	0/1	0/0	0/0	0/0	0/1	0/0	0/0	0/0	0/1
Chr4	139489705	T	C	1/1	1/1	1/1	0/1	0/0	0/0	0/1	0/1	1/1	0/1	0/0	0/0	0/0	0/0	0/0	1/1	0/1	0/0	0/1	0/0	1/1	1/1	1/1	1/1	0/1	1/1	1/1	0/1	0/1	0/1	1/1	0/1	0/1	1/1	1/1	1/1	0/1	1/1	0/1	1/1	0/1	0/1	0/1	1/1	0/1	0/1
Chr4	163309413	G	A	1/1	1/1	0/1	1/1	0/0	0/0	0/1	0/1	0/1	0/1	0/1	0/1	1/1	0/0	0/1	0/1	0/1	0/1	1/1	1/1	1/1	0/1	1/1	0/1	1/1	1/1	1/1	1/1	0/1	1/1	1/1	1/1	0/1	0/1	1/1	0/1	0/1	0/1	0/1	1/1	1/1	1/1	1/1	1/1	1/1	0/1
Chr4	190236700	A	C	0/1	0/0	0/0	0/1	0/1	0/0	0/0	0/1	0/1	0/1	0/0	0/0	0/1	0/0	0/0	0/0	0/0	0/0	0/1	0/1	0/1	0/1	0/0	1/1	0/0	0/0	1/1	0/0	0/0	0/0	1/1	0/1	0/0	0/0	0/0	0/1	0/1	0/1	0/1	0/1	0/0	0/0	0/0	0/1	0/0	0/1
Chr5	75707783	T	G	0/0	0/0	0/1	0/1	0/0	0/0	0/0	0/1	0/0	0/1	0/0	0/0	0/0	0/0	0/0	0/1	1/1	0/1	0/1	0/1	0/0	0/0	0/0	0/0	0/0	0/0	0/0	0/1	0/0	0/0	0/1	0/0	0/0	0/1	0/1	0/1	0/1	0/0	0/0	0/0	0/0	0/0	0/1	0/0	0/0	0/0
Chr5	149846655	A	G	1/1	1/1	1/1	0/1	1/1	0/0	0/1	0/1	1/1	0/1	0/0	0/0	0/1	0/1	0/1	0/0	0/1	1/1	1/1	0/1	0/1	0/1	0/1	0/1	1/1	1/1	1/1	0/1	0/1	0/1	0/1	1/1	0/1	1/1	0/1	0/1	0/1	0/1	1/1	0/1	0/1	1/1	1/1	1/1	1/1	0/1
Chr5	155405600	A	G	1/1	0/1	1/1	0/1	1/1	1/1	1/1	1/1	0/0	1/1	1/1	1/1	1/1	0/1	0/1	0/0	0/0	0/1	0/0	0/1	0/1	1/1	0/1	1/1	0/1	1/1	1/1	0/1	0/1	0/1	0/1	0/1	1/1	0/1	0/1	1/1	1/1	0/1	0/1	0/1	0/1	1/1	0/1	1/1	1/1	0/1
Chr5	175891551	G	T	1/1	1/1	0/1	0/1	0/0	1/1	0/1	0/1	0/0	0/1	1/1	1/1	1/1	1/1	1/1	0/1	0/1	0/1	0/0	0/1	1/1	1/1	0/1	0/1	1/1	1/1	1/1	1/1	1/1	0/1	1/1	1/1	1/1	1/1	1/1	1/1	1/1	1/1	1/1	0/1	1/1	1/1	1/1	1/1	1/1	1/1
Chr5	182289148	T	C	0/0	0/1	0/1	1/1	0/0	0/0	0/0	0/1	0/0	0/1	0/0	0/0	0/0	0/1	0/1	0/1	0/1	0/1	0/0	0/1	0/0	0/0	0/0	0/0	0/1	0/0	0/0	0/0	0/0	0/1	0/0	0/0	0/0	0/1	0/1	0/0	0/0	0/0	0/0	0/1	0/0	0/0	0/1	0/0	0/0	0/0
Chr5	183894604	C	G	0/0	1/1	0/1	1/1	0/1	0/0	0/1	0/1	0/1	0/1	0/0	0/0	0/1	0/0	0/0	1/1	0/1	1/1	0/0	0/0	0/0	0/0	0/1	0/1	0/1	0/0	0/0	0/1	0/0	0/0	0/1	0/0	0/1	0/1	0/1	0/0	0/0	0/0	0/0	0/1	0/0	0/1	0/1	0/0	0/0	0/0
Chr5	190074166	T	G	1/1	0/0	0/1	0/0	1/1	1/1	1/1	1/1	0/0	0/1	1/1	1/1	0/1	1/1	0/1	0/1	0/1	0/0	0/1	0/1	1/1	1/1	1/1	1/1	0/1	1/1	1/1	0/1	0/1	0/1	0/1	1/1	0/1	0/1	0/1	1/1	1/1	1/1	1/1	0/1	1/1	0/1	0/1	0/1	1/1	0/1
Chr5	194229177	G	A	1/1	0/1	0/1	0/0	0/1	1/1	0/1	0/1	0/1	0/1	1/1	1/1	0/1	0/1	0/1	0/1	1/1	0/0	0/0	0/1	1/1	1/1	0/1	0/1	0/1	0/1	1/1	0/1	0/1	0/1	1/1	0/1	0/1	0/1	0/1	1/1	1/1	1/1	1/1	0/1	0/1	1/1	0/1	1/1	0/1	0/1
Chr6	20305985	C	T	0/0	0/0	0/1	0/1	0/1	0/0	0/0	0/1	0/1	0/1	0/0	0/0	0/1	0/1	0/0	0/1	0/1	0/1	1/1	0/1	0/0	0/1	0/0	0/0	0/1	0/0	0/0	0/1	0/0	0/1	0/1	0/0	0/1	0/1	0/0	0/0	0/1	0/0	0/1	0/0	0/0	0/1	0/0	0/1	0/1	0/0
Chr6	32181934	T	C	1/1	0/1	0/1	0/1	1/1	1/1	0/1	0/1	1/1	0/1	1/1	1/1	1/1	0/1	0/1	0/0	0/0	0/0	0/0	0/0	0/1	1/1	0/1	1/1	0/1	1/1	1/1	0/1	0/1	0/1	0/1	1/1	0/1	0/1	0/1	0/1	0/1	0/1	0/1	1/1	1/1	0/1	0/0	0/1	0/1	1/1
Chr6	36761415	G	T	0/0	0/1	0/1	0/1	0/1	0/0	0/1	0/1	1/1	0/1	0/0	0/0	0/0	0/1	1/1	1/1	0/1	0/1	0/0	0/1	0/0	0/0	0/0	0/0	0/0	0/1	0/0	0/0	0/1	0/0	0/1	0/1	0/0	0/0	0/0	0/0	0/0	0/0	0/1	0/1	0/0	0/1	0/0	0/1	0/0	0/1
Chr6	38010345	T	C	0/0	1/1	0/1	0/1	0/0	0/1	0/1	0/0	0/1	0/1	1/1	1/1	0/1	1/1	0/0	0/1	1/1	1/1	0/0	0/1	0/0	0/1	0/0	0/1	0/1	0/1	0/1	0/1	0/0	0/0	0/1	0/1	0/0	0/1	0/0	0/0	0/0	0/0	0/0	0/0	0/1	0/0	0/1	0/0	0/0	1/1
Chr6	150376441	G	A	1/1	0/1	0/1	0/1	0/0	1/1	0/1	0/1	0/1	1/1	1/1	1/1	0/1	0/1	0/0	1/1	1/1	1/1	0/0	0/1	1/1	0/1	0/1	0/1	0/1	1/1	1/1	1/1	1/1	0/1	1/1	0/1	1/1	1/1	0/1	1/1	0/1	0/1	0/1	0/1	0/1	0/1	1/1	1/1	0/1	0/1
Chr6	154737210	A	G	0/0	1/1	0/1	0/1	0/0	0/0	0/1	0/0	0/1	0/0	0/1	0/1	0/1	0/1	1/1	0/1	0/0	0/1	0/1	0/1	0/0	0/1	0/1	0/1	0/1	0/0	0/0	0/0	0/0	0/1	0/0	0/1	0/0	0/0	0/1	0/0	0/1	0/1	0/0	0/1	0/1	0/1	0/0	0/0	0/1	0/0
Chr6	164277916	C	G	0/0	0/1	1/1	1/1	1/1	1/1	0/1	1/1	0/1	0/1	1/1	1/1	0/1	0/1	1/1	0/1	0/1	0/0	1/1	0/0	0/1	0/1	0/0	0/1	0/0	0/1	0/0	0/1	0/1	0/0	0/0	0/1	0/1	0/0	0/0	0/1	0/1	0/0	0/1	0/0	0/0	0/1	0/0	0/0	0/0	1/1
Chr6	164738190	C	T	0/0	0/1	0/1	0/1	0/1	0/0	0/0	0/0	0/1	0/0	0/0	0/0	0/0	0/0	0/1	0/1	0/0	0/0	0/1	0/0	0/0	0/1	0/1	0/1	0/0	0/0	0/0	0/0	0/1	0/0	0/1	0/1	0/1	0/0	0/0	0/0	0/1	0/0	0/1	0/0	0/1	0/0	0/1	0/0	0/0	0/1
Chr7	37162984	G	T	1/1	0/1	1/1	0/1	0/1	0/1	1/1	0/0	0/1	1/1	0/1	0/1	0/1	1/1	0/0	1/1	0/0	0/1	0/0	0/1	0/1	1/1	1/1	1/1	0/1	0/1	1/1	0/0	1/1	0/1	1/1	0/0	0/1	1/1	0/1	1/1	0/1	0/1	1/1	0/0	0/1	0/1	0/1	0/1	1/1	0/1
Chr7	80419076	T	C	0/1	1/1	1/1	0/1	1/1	1/1	0/0	0/1	0/1	0/1	0/1	0/1	0/1	0/1	1/1	1/1	0/1	0/1	0/1	0/1	1/1	0/0	0/1	0/1	0/1	1/1	0/1	0/0	0/1	0/1	0/1	0/0	0/1	1/1	1/1	1/1	1/1	0/1	0/1	0/0	0/1	1/1	0/1	1/1	0/0	0/1
Chr7	86585328	A	G	0/1	0/0	0/0	0/1	0/1	1/1	0/0	0/0	0/1	0/1	0/0	0/0	0/1	0/1	0/0	0/0	0/0	0/0	0/1	0/0	0/1	0/1	0/1	0/1	0/1	0/1	0/1	0/1	0/1	0/1	0/1	0/1	0/1	0/1	0/1	0/1	0/1	0/1	0/1	0/1	0/1	0/1	0/1	0/1	0/1	0/1
Chr7	96942687	C	T	1/1	0/0	0/1	0/0	1/1	0/0	0/0	0/1	0/0	0/1	0/0	0/0	0/0	0/0	0/1	0/0	0/0	0/0	0/0	0/1	1/1	0/1	0/1	0/1	1/1	0/1	0/1	0/1	0/1	0/1	1/1	0/1	0/1	0/1	0/1	0/1	0/1	0/1	0/1	0/1	1/1	0/1	0/1	1/1	1/1	0/1
Chr7	141904832	A	G	1/1	1/1	1/1	1/1	1/1	1/1	0/1	1/1	0/0	0/1	1/1	1/1	1/1	1/1	1/1	1/1	1/1	0/1	0/1	1/1	1/1	1/1	0/1	1/1	0/1	0/1	1/1	0/1	1/1	1/1	0/1	0/1	1/1	1/1	1/1	1/1	1/1	1/1	0/1	0/1	1/1	1/1	1/1	1/1	1/1	0/1
Chr7	152110364	A	G	0/0	1/1	0/1	1/1	0/0	0/0	0/0	0/1	0/1	0/0	0/0	0/0	0/1	0/1	0/1	0/1	0/0	0/0	0/1	0/0	0/0	0/1	0/0	0/1	0/0	0/0	0/0	0/0	0/1	0/1	0/0	0/1	0/0	0/0	0/0	0/0	0/0	0/0	0/0	0/0	0/0	0/1	0/0	0/0	0/0	0/1
Chr8	1197736	G	A	0/0	0/0	0/1	0/1	0/0	1/1	1/1	0/0	1/1	0/0	1/1	1/1	1/1	1/1	0/1	0/0	0/1	0/1	0/1	0/1	0/0	0/1	0/0	0/0	0/1	0/0	0/1	0/0	0/0	0/1	0/0	0/0	0/0	0/0	0/0	0/0	0/1	0/1	0/1	0/1	0/1	0/0	0/0	0/1	0/0	0/1
Chr8	2820414	T	G	0/0	1/1	0/1	1/1	1/1	0/0	0/1	1/1	1/1	0/1	0/0	0/0	0/1	0/0	0/1	0/0	0/1	1/1	1/1	0/1	0/1	0/1	0/1	0/1	0/1	0/1	0/0	0/1	0/0	0/1	0/0	0/1	0/1	0/1	0/1	0/1	0/1	0/0	0/1	0/1	0/1	0/1	0/1	0/1	0/0	0/1
Chr8	11256888	G	A	0/0	1/1	0/0	1/1	0/0	0/0	0/1	0/1	1/1	0/1	0/0	0/0	0/1	0/0	0/1	0/1	0/1	0/1	0/0	0/0	0/1	0/1	0/0	0/0	0/1	0/1	0/0	0/0	0/0	0/1	0/0	0/1	0/1	0/1	0/1	0/1	0/0	0/0	0/1	0/0	0/1	0/0	0/1	0/0	0/0	0/1
Chr8	46829917	G	A	0/1	0/0	0/1	0/1	0/0	1/1	0/1	0/0	0/1	0/1	0/1	0/1	0/1	0/1	0/0	0/0	0/1	0/0	0/1	0/1	0/0	0/0	1/1	0/1	0/1	0/1	0/1	0/1	0/1	0/1	0/1	0/1	0/1	0/1	0/1	0/1	0/1	0/1	0/1	0/1	0/1	1/1	0/1	0/1	0/1	0/1
Chr8	138043718	C	T	1/1	0/1	1/1	1/1	0/0	1/1	1/1	0/1	0/0	0/1	1/1	1/1	1/1	0/1	0/0	1/1	0/1	0/1	0/0	0/0	1/1	1/1	1/1	0/1	1/1	0/1	0/1	1/1	0/1	1/1	1/1	0/1	1/1	0/1	1/1	1/1	0/1	1/1	1/1	1/1	1/1	1/1	1/1	1/1	1/1	0/1
Chr8	155730781	G	T	1/1	0/1	0/1	0/0	0/1	1/1	1/1	0/1	0/1	0/1	1/1	1/1	1/1	0/1	0/1	0/1	0/1	1/1	0/1	0/1	1/1	0/1	1/1	0/1	1/1	1/1	1/1	0/1	1/1	1/1	1/1	1/1	0/1	1/1	1/1	1/1	1/1	0/1	0/1	1/1	1/1	0/1	1/1	1/1	0/1	0/1
Chr8	159741892	A	T	0/0	0/0	0/0	0/1	0/0	0/0	0/1	0/0	0/0	0/0	0/0	0/0	0/0	0/0	0/0	0/1	1/1	0/1	0/1	0/0	0/1	0/0	0/0	0/0	0/0	0/0	0/0	0/1	0/0	0/0	0/1	0/0	0/1	1/1	0/1	0/0	0/1	0/1	0/0	0/1	0/1	0/0	0/1	0/0	0/0	0/0
Chr8	173242437	C	T	0/0	1/1	1/1	0/1	0/1	0/1	0/1	0/1	0/1	0/0	0/0	0/0	0/0	0/0	0/0	1/1	1/1	0/0	0/0	0/0	0/0	0/1	0/1	0/0	0/0	0/0	0/0	1/1	0/0	0/1	0/1	0/0	0/0	0/0	0/0	0/0	0/0	0/0	0/0	0/1	0/0	0/1	0/1	0/0	0/1	0/0
Chr9	27152003	A	G	0/0	0/1	0/0	0/1	0/1	1/1	0/0	0/0	0/1	1/1	0/1	0/1	0/1	0/0	0/0	1/1	0/1	0/0	0/0	0/0	0/1	0/0	0/1	0/1	0/1	0/0	0/0	0/0	0/0	0/1	0/1	0/0	0/0	0/0	0/1	0/0	0/0	0/1	0/0	0/1	0/0	0/1	0/1	0/0	0/0	0/1
Chr9	48368022	C	A	1/1	1/1	0/0	1/1	0/0	0/0	0/0	0/0	0/1	0/1	0/0	0/0	0/1	0/0	0/0	1/1	1/1	0/0	1/1	0/0	1/1	0/1	1/1	1/1	1/1	1/1	0/1	1/1	1/1	1/1	1/1	1/1	0/1	0/1	1/1	1/1	0/1	1/1	0/1	0/1	0/1	1/1	1/1	0/1	1/1	0/1
Chr9	75968483	T	C	1/1	0/0	1/1	0/0	1/1	1/1	0/1	0/1	0/1	0/1	1/1	1/1	0/1	1/1	0/1	0/1	0/1	0/1	0/1	0/1	1/1	0/1	0/1	0/1	1/1	1/1	1/1	1/1	0/1	0/1	0/1	0/1	0/1	1/1	0/1	0/1	0/1	0/1	0/1	0/1	0/1	0/1	0/1	1/1	0/1	0/1
Chr9	172458960	A	G	0/0	0/1	0/1	0/1	0/0	1/1	0/1	0/1	0/1	0/1	0/0	0/0	1/1	0/0	0/0	0/0	1/1	1/1	0/1	1/1	0/0	0/0	0/0	0/0	0/0	0/0	0/1	0/1	0/1	0/1	0/0	0/1	0/0	0/0	0/0	0/1	0/1	0/1	0/0	0/1	0/0	0/0	0/0	0/0	0/1	0/1
Note: (0/0) homozygote genotypes identical to the reference genome ; (1/1) homozygote genotypes different from the reference genome ; (0/1)heterozygous genotypes
[truncated: 23 more columns]

## Sheet: S5
Table S5. Descriptive statistics and heritability assessment of five leaf traits
Trait	Min	Max	Mean	SD2	CV(%)	H2
LTL (cm)	0.18	1.42	0.82	0.06	28.9	0.349
LMSL (cm)	0	0.04	0.02	0	47.4	0.258
LL (cm)	4.9	12.24	9.03	1.68	14.6	0.29
LW (cm)	2.32	6.77	4.49	0.61	17.8	0.436
LA (cm2)	9.21	44.71	26.52	51.57	29.3	0.312

## Sheet: S6
Table S6. Significant SNPs in GWAS
Trait	Chr	SNP	−log10(P)
LTL	Chr10	70201906	5.15671
LTL	Chr5	163401424	4.33972
LTL	Chr11	103989725	4.28566
LTL	Chr9	133735027	3.9452
LTL	Chr7	10497354	3.83523
LTL	Chr1	108509580	3.80391
LTL	Chr13	53127822	3.74632
LTL	Chr1	40511326	3.68935
LTL	Chr9	137285699	3.61249
LMSL	Chr7	10432085	4.24604
LMSL	Chr1	109530941	3.65506
LMSL	Chr12	7220518	3.63419
LMSL	Chr2	167593722	3.51275
LL	Chr9	100639103	3.98928
LL	Chr14	19196439	3.94927
LL	Chr1	161545938	3.91836
LL	Chr9	133735027	3.82022
LL	Chr3	84503545	3.65555
LL	Chr8	128698016	3.53856
LW	Chr1	53047955	3.85496
LW	Chr15	118881331	3.6085
LW	Chr5	163401424	3.54089
LW	Chr2	163822615	3.51737
LW	Chr15	38357586	3.51221
LW	Chr15	40103351	3.50119
LA	Chr4	5552784	3.86992
LA	Chr15	38357586	3.81579
LA	Chr15	40103351	3.68189
LA	Chr11	131575792	3.66948
LA	Chr14	81837805	3.61089
LA	Chr8	82479	3.55714

## Sheet: S7
Table S7. Gene annotation information around significant SNPs obtained by leaf tip length GWAS
Chr	SNP	Start	End	GeneID	Start	End	GO_annotation	KEGG_annotation	KOG_class	KOG_class_annotation	TrEMBL_annotation	nr_annotation
Chr5	163401424	163201424	163601424	EVM0021328	163342185	163343782	Molecular Function: dicarboxylic acid transmembrane transporter activity (GO:0005310);; Biological Process: dicarboxylic acid transport (GO:0006835);; Biological Process: mitochondrial transport (GO:0006839);; Cellular Component: integral component of membrane (GO:0016021);; Cellular Component: mitochondrial membrane (GO:0031966);; Biological Process: transmembrane transport (GO:0055085);;	K15104|0|vvi:100245527|mitochondrial uncoupling protein 5; K15104 solute carrier family 25 (mitochondrial oxoglutarate transporter), member 11 (A)	[C]	Energy production and conversion	Putative uncharacterized protein {ECO:0000313|EMBL:CCB45640.1} OS=Vitis vinifera (Grape) PE=3 SV=1	PREDICTED: mitochondrial uncoupling protein 5 [Vitis vinifera]
Chr5	163401424	163201424	163601424	EVM0015212	163363201	163364608	Biological Process: mitochondrial transport (GO:0006839);; Cellular Component: integral component of membrane (GO:0016021);; Cellular Component: mitochondrial membrane (GO:0031966);;	K15104|0|vvi:100245527|mitochondrial uncoupling protein 5; K15104 solute carrier family 25 (mitochondrial oxoglutarate transporter), member 11 (A)	[C]	Energy production and conversion	Putative uncharacterized protein {ECO:0000313|EMBL:CCB45640.1} OS=Vitis vinifera (Grape) PE=3 SV=1	PREDICTED: mitochondrial uncoupling protein 5 [Vitis vinifera]
Chr5	163401424	163201424	163601424	EVM0024089	163472821	163474707	--	K03070|6.63367e-106|vvi:100248990|protein translocase subunit SECA2, chloroplastic; K03070 preprotein translocase subunit SecA (A)	--	--	Protein translocase subunit SecA {ECO:0000256|RuleBase:RU003874} OS=Vitis vinifera (Grape) PE=3 SV=1	PREDICTED: protein translocase subunit SECA2, chloroplastic isoform X1 [Vitis vinifera]
Chr5	163401424	163201424	163601424	EVM0039364	163464643	163466206	Biological Process: pollen tube growth (GO:0009860);;	--	--	--	Putative uncharacterized protein {ECO:0000313|EMBL:CAN74009.1} OS=Vitis vinifera (Grape) PE=4 SV=1	PREDICTED: uncharacterized protein LOC100247170 [Vitis vinifera]
Chr5	163401424	163201424	163601424	EVM0011806	163194716	163206156	Cellular Component: plasma membrane (GO:0005886);;	--	--	--	Coffea canephora DH200=94 genomic scaffold, scaffold_55 {ECO:0000313|EMBL:CDP11484.1} OS=Coffea canephora (Robusta coffee) PE=4 SV=1	PREDICTED: uncharacterized protein LOC104220854 [Nicotiana sylvestris]
Chr5	163401424	163201424	163601424	EVM0034831	163222488	163233949	--	--	--	--	Uncharacterized protein {ECO:0000313|EnsemblPlants:Solyc04g076110.2.1} OS=Solanum lycopersicum (Tomato) PE=4 SV=1	PREDICTED: uncharacterized protein LOC104099542 [Nicotiana tomentosiformis]
Chr5	163401424	163201424	163601424	EVM0003227	163587779	163598259	Biological Process: primary metabolic process (GO:0044238);; Biological Process: cellular macromolecule metabolic process (GO:0044260);; Biological Process: single-organism developmental process (GO:0044767);; Biological Process: system development (GO:0048731);;	K11855|0|vvi:100257420|ubiquitin carboxyl-terminal hydrolase 16; K11855 ubiquitin carboxyl-terminal hydrolase 36/42 [EC:3.4.19.12] (A)	[O]	Posttranslational modification, protein turnover, chaperones	Putative uncharacterized protein {ECO:0000313|EMBL:CAN74012.1} OS=Vitis vinifera (Grape) PE=4 SV=1	PREDICTED: ubiquitin carboxyl-terminal hydrolase 16 isoform X2 [Vitis vinifera]
Chr5	163401424	163201424	163601424	EVM0021024	163287613	163339267	Cellular Component: intracellular (GO:0005622);; Biological Process: cell communication (GO:0007154);; Biological Process: pollination (GO:0009856);; Biological Process: regulation of cellular process (GO:0050794);;	--	[T]	Signal transduction mechanisms	Pleckstrin homology domain-containing family protein {ECO:0000313|EMBL:EEE80361.1} OS=Populus trichocarpa (Western balsam poplar) PE=4 SV=1	PREDICTED: rho GTPase-activating protein REN1 [Vitis vinifera]
Chr10	70201906	70001906	70401906	EVM0016557	70146328	70153995	Molecular Function: copper ion binding (GO:0005507);; Biological Process: fatty acid biosynthetic process (GO:0006633);; Biological Process: steroid biosynthetic process (GO:0006694);; Cellular Component: chloroplast stroma (GO:0009570);; Cellular Component: thylakoid (GO:0009579);; Cellular Component: chloroplast envelope (GO:0009941);; Molecular Function: enoyl-[acyl-carrier-protein] reductase …	K00208|1.39753e-111|pop:POPTR_0016s04600g|POPTRDRAFT_576267; hypothetical protein; K00208 enoyl-[acyl-carrier protein] reductase I [EC:1.3.1.9 1.3.1.10] (A)	[R]	General function prediction only	Enoyl-[acyl-carrier-protein] reductase {ECO:0000313|EMBL:AGH32913.1} OS=Camellia chekiangoleosa PE=2 SV=1	enoyl-[acyl-carrier-protein] reductase [Camellia chekiangoleosa]
Chr10	70201906	70001906	70401906	EVM0012677	70201496	70203328	Biological Process: water transport (GO:0006833);; Molecular Function: urea transmembrane transporter activity (GO:0015204);; Molecular Function: water channel activity (GO:0015250);; Cellular Component: integral component of membrane (GO:0016021);; Biological Process: urea transmembrane transport (GO:0071918);;	K09873|5.6374e-154|vvi:100233004|TIP1;2; aquaporin-like; K09873 aquaporin TIP (A)	[G]	Carbohydrate transport and metabolism	Aquaporin protein 14 {ECO:0000313|EMBL:AGD98717.1} OS=Camellia sinensis (Tea) PE=2 SV=1	aquaporin protein 13 [Camellia sinensis]
Chr10	70201906	70001906	70401906	EVM0002186	70320741	70321136	Molecular Function: binding (GO:0005488);; Molecular Function: hydrolase activity (GO:0016787);;	--	[R]	General function prediction only	Retrovirus-related pol polyprotein {ECO:0000313|EMBL:AAR13295.1} (Fragment) OS=Phaseolus vulgaris (Kidney bean) PE=4 SV=1	PREDICTED: uncharacterized protein LOC103701581 [Phoenix dactylifera]
Chr10	70201906	70001906	70401906	EVM0011011	70353769	70364676	Molecular Function: ATP binding (GO:0005524);; Molecular Function: GTP binding (GO:0005525);; Cellular Component: peroxisome (GO:0005777);; Cellular Component: Golgi apparatus (GO:0005794);; Biological Process: regulation of transcription, DNA-templated (GO:0006355);; Biological Process: small GTPase mediated signal transduction (GO:0007264);; Molecular Function: transcription factor binding (GO:…	K07910|3.63485e-134|cit:102631338|ras-related protein RABC2a-like; K07910 Ras-related protein Rab-18 (A)	[R]	General function prediction only	Uncharacterized protein {ECO:0000313|EMBL:KDO43939.1} OS=Citrus sinensis (Sweet orange) PE=3 SV=1	hypothetical protein CICLE_v10012751mg [Citrus clementina]
Chr11	103989725	103789725	104189725	EVM0020299	103794678	103803012	Molecular Function: transporter activity (GO:0005215);; Biological Process: transport (GO:0006810);; Cellular Component: membrane (GO:0016020);;	K14638|0|pop:POPTR_0001s02810g|proton-dependent oligopeptide transport family protein; K14638 solute carrier family 15 (peptide/histidine transporter), member 3/4 (A)	[E]	Amino acid transport and metabolism	Proton-dependent oligopeptide transport family protein {ECO:0000313|EMBL:ERP65003.1} OS=Populus trichocarpa (Western balsam poplar) PE=4 SV=1	proton-dependent oligopeptide transport family protein [Populus trichocarpa]
Chr11	103989725	103789725	104189725	EVM0016377	103898448	103901645	--	--	--	--	Coffea canephora DH200=94 genomic scaffold, scaffold_72 {ECO:0000313|EMBL:CDP12984.1} OS=Coffea canephora (Robusta coffee) PE=4 SV=1	PREDICTED: uncharacterized protein LOC100241958 [Vitis vinifera]
Chr11	103989725	103789725	104189725	EVM0024460	103901914	103904155	Cellular Component: glycine cleavage complex (GO:0005960);; Biological Process: glycine decarboxylation via glycine cleavage system (GO:0019464);;	K02437|9.53608e-99|pxb:103965719|glycine cleavage system H protein 3, mitochondrial-like; K02437 glycine cleavage system H protein (A)	[E]	Amino acid transport and metabolism	Single hybrid motif superfamily protein {ECO:0000313|EMBL:EOY24054.1} OS=Theobroma cacao (Cacao) PE=3 SV=1	PREDICTED: glycine cleavage system H protein, mitochondrial [Nelumbo nucifera]
Chr11	103989725	103789725	104189725	EVM0010160	103979229	103981343	Biological Process: aromatic amino acid family biosynthetic process (GO:0009073);; Biological Process: embryo development ending in seed dormancy (GO:0009793);; Biological Process: stomatal complex morphogenesis (GO:0010103);; Biological Process: iron-sulfur cluster assembly (GO:0016226);; Biological Process: protein targeting to chloroplast (GO:0045036);;	--	[R]	General function prediction only	Coffea canephora DH200=94 genomic scaffold, scaffold_72 {ECO:0000313|EMBL:CDP12991.1} OS=Coffea canephora (Robusta coffee) PE=4 SV=1	PREDICTED: pentatricopeptide repeat-containing protein At5g46580, chloroplastic [Sesamum indicum]
Chr11	103989725	103789725	104189725	EVM0002898	104133019	104134732	Biological Process: malate transport (GO:0015743);;	--	--	--	Uncharacterized protein {ECO:0000313|EMBL:KDP35819.1} OS=Jatropha curcas (Barbados nut) PE=4 SV=1	hypothetical protein JCGZ_10628 [Jatropha curcas]
Chr11	103989725	103789725	104189725	EVM0014181	104129349	104132008	Molecular Function: DNA binding (GO:0003677);; Biological Process: regulation of transcription, DNA-templated (GO:0006355);;	--	--	--	Uncharacterized protein {ECO:0000313|EMBL:KDO51143.1} OS=Citrus sinensis (Sweet orange) PE=4 SV=1	hypothetical protein CICLE_v10031966mg [Citrus clementina]
Chr11	103989725	103789725	104189725	EVM0015851	104142763	104148401	Molecular Function: obsolete ubiquitin thiolesterase activity (GO:0004221);; Biological Process: ubiquitin-dependent protein catabolic process (GO:0006511);; Molecular Function: zinc ion binding (GO:0008270);;	--	--	--	Putative uncharacterized protein {ECO:0000313|EMBL:CCB57918.1} OS=Vitis vinifera (Grape) PE=4 SV=1	PREDICTED: MND1-interacting protein 1 isoform X1 [Vitis vinifera]
Chr11	103989725	103789725	104189725	EVM0003028	104153098	104154786	--	--	--	--	Uncharacterized protein {ECO:0000313|EMBL:ESW27763.1} OS=Phaseolus vulgaris (Kidney bean) PE=4 SV=1	PREDICTED: protein LSD1 isoform X3 [Phoenix dactylifera]
Chr11	103989725	103789725	104189725	EVM0026126	103983138	103991122	Biological Process: iron-sulfur cluster assembly (GO:0016226);;	K09015|0|sot:102599443|protein ABCI7, chloroplastic-like; K09015 Fe-S cluster assembly protein SufD (A)	--	--	Coffea canephora DH200=94 genomic scaffold, scaffold_72 {ECO:0000313|EMBL:CDP12992.1} OS=Coffea canephora (Robusta coffee) PE=4 SV=1	unnamed protein product [Coffea canephora]
Chr11	103989725	103789725	104189725	EVM0035365	103969181	103981434	--	--	[T]	Signal transduction mechanisms	Putative uncharacterized protein {ECO:0000313|EMBL:CCB57914.1} OS=Vitis vinifera (Grape) PE=4 SV=1	PREDICTED: protein phosphatase 2C 29 [Vitis vinifera]
Chr11	103989725	103789725	104189725	EVM0020793	104153032	104154786	--	--	--	--	Uncharacterized protein {ECO:0000313|EMBL:ESW27763.1} OS=Phaseolus vulgaris (Kidney bean) PE=4 SV=1	PREDICTED: protein LSD1 isoform X3 [Phoenix dactylifera]
Chr11	103989725	103789725	104189725	EVM0028953	104136273	104140720	Biological Process: malate transport (GO:0015743);;	--	[R]	General function prediction only	Uncharacterized protein {ECO:0000313|EMBL:EMJ11093.1} OS=Prunus persica (Peach) PE=4 SV=1	PREDICTED: aluminum-activated malate transporter 12-like [Malus domestica]

## Sheet: S8
Table S8. SNP locus as a fixed effect in the GS model
Trait	Chr	SNP	Model
LTL	Chr2	174645420	multi-locus
LTL	Chr5	163401424		single-locus
LTL	Chr6	150695851	multi-locus
LTL	Chr6	168542120	multi-locus
LTL	Chr9	21467405	multi-locus
LTL	Chr9	104581029	multi-locus
LTL	Chr10	70201906	multi-locus	single-locus
LTL	Chr11	103989725		single-locus
LTL	Chr12	15680645	multi-locus
LTL	Chr13	53127822	multi-locus
LTL	Chr14	33097831	multi-locus
LMSL	Chr1	32122073	multi-locus
LMSL	Chr2	167593722	multi-locus
LMSL	Chr3	98199337	multi-locus
LMSL	Chr3	115641597	multi-locus
LMSL	Chr3	133576911	multi-locus
LMSL	Chr4	98589756	multi-locus
LMSL	Chr6	131531731	multi-locus
LMSL	Chr6	154879884	multi-locus
LMSL	Chr7	10432085	multi-locus	single-locus
LMSL	Chr8	37282057	multi-locus
LMSL	Chr15	26530635	multi-locus
LL	Chr1	161545938		single-locus
LL	Chr3	84503545		single-locus
LL	Chr3	144130291	multi-locus
LL	Chr4	66119172	multi-locus
LL	Chr5	163401424		single-locus
LL	Chr6	9525187	multi-locus
LL	Chr8	100027416	multi-locus
LL	Chr8	128698016		single-locus
LL	Chr9	4053033	multi-locus
LL	Chr9	100639103		single-locus
LL	Chr9	133735027		single-locus
LL	Chr14	19196439		single-locus
LL	Chr15	68933195	multi-locus
LW	Chr2	122813887	multi-locus
LW	Chr3	117069344	multi-locus
LW	Chr4	82421060	multi-locus
LW	Chr6	17654255	multi-locus
LW	Chr7	91649119	multi-locus
LW	Chr9	63408596	multi-locus
LW	Chr11	8772111	multi-locus
LW	Chr12	15246549	multi-locus
LW	Chr14	81837805	multi-locus
LW	Chr15	33975708	multi-locus
LW	Chr15	38357586	multi-locus
LA	Chr1	12579713	multi-locus
LA	Chr5	40942564	multi-locus
LA	Chr6	17654255	multi-locus
LA	Chr6	130216151	multi-locus
LA	Chr8	82479	multi-locus
LA	Chr9	63408596	multi-locus
LA	Chr9	130780804	multi-locus
LA	Chr11	82656944	multi-locus
LA	Chr13	43584825	multi-locus
LA	Chr13	81719660	multi-locus
LA	Chr14	81837805	multi-locus
LA	Chr15	40103351	multi-locus

## Sheet: S9
Table S9. SNP information of Camellia21k array.
Chr	SNP
Chr1	681820
Chr1	682453
Chr1	688128
Chr1	1058609
Chr1	1059935
Chr1	1074049
Chr1	1115107
Chr1	1153570
Chr1	1434295
Chr1	1441262
Chr1	1442135
Chr1	1504777
Chr1	1591557
Chr1	1591643
Chr1	2242053
Chr1	2473003
Chr1	2542702
Chr1	2552112
Chr1	2552548
Chr1	2567785
Chr1	2613595
Chr1	2690277
Chr1	2747657
Chr1	2834271
Chr1	2951821
Chr1	2979648
Chr1	2980865
Chr1	2985874
Chr1	3004916
Chr1	3024108
Chr1	3033639
Chr1	3298927
Chr1	3366264
Chr1	3368513
Chr1	3371699
Chr1	3377873
Chr1	3381352
Chr1	3383690
Chr1	3383767
Chr1	3596343
Chr1	3625218
Chr1	3682570
Chr1	3694047
Chr1	3746742
Chr1	3826276
Chr1	3880563
Chr1	3958860
Chr1	3960365
Chr1	3963850
Chr1	4069208
Chr1	4070229
Chr1	4154761
Chr1	4210374
Chr1	4211552
Chr1	4212207
Chr1	4212271
Chr1	4254346
Chr1	4255539
Chr1	4319912
Chr1	4335825
Chr1	4522655
Chr1	4537759
Chr1	4580725
Chr1	4593868
Chr1	4727716
Chr1	4729627
Chr1	4802774
Chr1	4804442
Chr1	4804928
Chr1	4863020
Chr1	5426296
Chr1	5430385
Chr1	5710379
Chr1	5734057
Chr1	6328650
Chr1	6330593
Chr1	6334113
Chr1	6343079
Chr1	6387869
Chr1	6389493
Chr1	6397758
Chr1	6430693
Chr1	6435581
Chr1	6439028
Chr1	6452291
Chr1	6452666
Chr1	6719004
Chr1	6720902
Chr1	6788873
Chr1	6998348
Chr1	7031810
Chr1	7031930
Chr1	7065516
Chr1	7200161
Chr1	7221563
Chr1	7229230
Chr1	7229431
Chr1	7276902
Chr1	7321434
Chr1	7321515
Chr1	7321528
Chr1	7477908
Chr1	7483231
Chr1	7488211
Chr1	7694020
Chr1	7913983
Chr1	8415536
Chr1	8430228
Chr1	8435909
Chr1	8528270
Chr1	8579769
Chr1	8699899
Chr1	8699931
Chr1	8699945
Chr1	8834954
Chr1	8966957
Chr1	9204912
Chr1	9204931
Chr1	9357902
Chr1	9427107
Chr1	9430876
Chr1	9438434
Chr1	9560065
Chr1	9694138
Chr1	9904085
Chr1	9915980
Chr1	9924403
Chr1	10037636
Chr1	10070201
Chr1	10195353
Chr1	10234790
Chr1	10234805
Chr1	10234885
Chr1	10236178
Chr1	10414012
Chr1	10421222
Chr1	10495288
Chr1	10504177
Chr1	10575725
Chr1	10661451
Chr1	10712534
Chr1	10720632
Chr1	10721232
Chr1	10739137
Chr1	10745316
Chr1	10941331
Chr1	10941398
Chr1	10941407
Chr1	11265722
Chr1	11335595
Chr1	11388086
Chr1	11389675
Chr1	11501970
Chr1	11503140
Chr1	11503180
Chr1	11503298
Chr1	11504929
Chr1	11625389
Chr1	11653014
Chr1	11655990
Chr1	11656916
Chr1	11657043
Chr1	11657095
Chr1	11666668
Chr1	11666726
Chr1	11810879
Chr1	11825077
Chr1	12249089
Chr1	12523685
Chr1	12579713
Chr1	12579786
Chr1	12594524
Chr1	12594528
Chr1	12594950
Chr1	12595011
Chr1	12595034
Chr1	12608918
Chr1	12608971
Chr1	12609124
Chr1	12609212
Chr1	12612000
Chr1	12624963
Chr1	12680973
Chr1	12683847
Chr1	12733484
Chr1	12750016
Chr1	12750154
Chr1	12750287
Chr1	12750550
Chr1	12750834
Chr1	12753293
Chr1	12753338
Chr1	13849445
Chr1	13849811
Chr1	13954772
Chr1	13954803
Chr1	14026733
Chr1	14071521
Chr1	14293190
Chr1	14319371
Chr1	14320205
Chr1	14326111
Chr1	14365607
Chr1	14376843
Chr1	14482851
Chr1	14769452
Chr1	14941573
Chr1	14945266
Chr1	15093455
Chr1	15094977
Chr1	15117751
Chr1	15166163
Chr1	15180406
Chr1	15219672
Chr1	15276444
Chr1	15354244
Chr1	15394506
Chr1	15401614
Chr1	15404470
Chr1	15410314
Chr1	15467200
Chr1	15475422
Chr1	15615524
Chr1	16333520
Chr1	16333612
Chr1	16333685
Chr1	16342749
Chr1	16354473
Chr1	16402266
Chr1	16404731
Chr1	16413939
Chr1	16520043
Chr1	16520049
Chr1	16520558
Chr1	16520713
Chr1	16521821
Chr1	16659726
Chr1	16660197
Chr1	16708464
Chr1	16844502
Chr1	16904237
Chr1	16964235
Chr1	16982857
Chr1	17064586
Chr1	17085373
Chr1	17544893
Chr1	19962048
Chr1	20038090
Chr1	20038240
Chr1	20090502
Chr1	20180260
Chr1	20221653
Chr1	20230911
Chr1	20286539
Chr1	20345592
Chr1	20674837
Chr1	20725736
Chr1	20756523
Chr1	20756572
Chr1	20920300
Chr1	20930137
Chr1	20956254
Chr1	21025958
Chr1	21027536
Chr1	21040718
Chr1	21082794
Chr1	21109111
Chr1	21111898
Chr1	21114039
Chr1	21192801
Chr1	21197637
Chr1	21251691
Chr1	21255913
Chr1	21255960
Chr1	21256319
Chr1	21261475
Chr1	21361490
Chr1	21396975
Chr1	21414266
Chr1	21459548
Chr1	21486407
Chr1	21516021
Chr1	21585980
Chr1	21588582
Chr1	21640785
Chr1	21941943
Chr1	22212027
Chr1	22217048
Chr1	22223213
Chr1	22228791
Chr1	22250649
Chr1	22250691
Chr1	22414916
Chr1	22415881
Chr1	22415911
Chr1	22418136
Chr1	22542989
Chr1	22775228
Chr1	22810180
Chr1	22816891
Chr1	22819618
Chr1	22850346
Chr1	22851090
Chr1	22861777
Chr1	22864157
Chr1	23053418
Chr1	23068906
Chr1	23079186
Chr1	23080253
Chr1	23527057
Chr1	23539234
Chr1	23642251
Chr1	23823557
Chr1	23836946
Chr1	23956807
Chr1	24162416
Chr1	24162496
Chr1	24307880
Chr1	24315545
Chr1	24318027
Chr1	24328768
Chr1	24868173
Chr1	25007800
Chr1	25009107
Chr1	25043844
Chr1	25353356
Chr1	25392949
Chr1	25688760
Chr1	25991923
Chr1	25992651
Chr1	26305206
Chr1	26305859
Chr1	26317485
Chr1	26653178
Chr1	26789057
Chr1	26790088
Chr1	26890242
Chr1	27024673
Chr1	27024888
Chr1	27275909
Chr1	27863688
Chr1	27873497
Chr1	27881652
Chr1	27881766
Chr1	27889988
Chr1	27922948
Chr1	27949867
Chr1	27954214
Chr1	27980445
Chr1	27982266
Chr1	28592435
Chr1	29596917
Chr1	29639571
Chr1	29663505
Chr1	29687018
Chr1	29740320
Chr1	29846763
Chr1	29856766
Chr1	29863898
Chr1	29880734
Chr1	30003723
Chr1	30009988
Chr1	30057340
Chr1	30126378
Chr1	30128619
Chr1	30144602
Chr1	30144904
Chr1	30152482
Chr1	30358960
Chr1	30601305
Chr1	30825143
Chr1	30826197
Chr1	31274469
Chr1	31537894
Chr1	31539003
Chr1	31575200
Chr1	31629169
Chr1	31777558
Chr1	31870928
Chr1	31964487
Chr1	31985302
Chr1	31993443
Chr1	31997936
Chr1	32121215
Chr1	32122073
Chr1	32159010
Chr1	32446732
Chr1	32526238
Chr1	33197219
Chr1	33310067
Chr1	33403577
Chr1	33433531
Chr1	33435485
Chr1	33576923
Chr1	33595215
Chr1	33595318
Chr1	33668524
Chr1	34484751
Chr1	34518847
Chr1	34555771
Chr1	34844271
Chr1	34938703
Chr1	34943400
Chr1	34949294
Chr1	34981976
Chr1	34983139
Chr1	35004072
Chr1	36085269
Chr1	36085918
Chr1	36087462
Chr1	36508190
Chr1	36508206
Chr1	36538940
Chr1	36538953
Chr1	36539656
Chr1	36539669
Chr1	36539699
Chr1	37673665
Chr1	38243747
Chr1	38389882
Chr1	38528404
Chr1	38703158
Chr1	39330373
Chr1	39818085
Chr1	39818281
Chr1	39835454
Chr1	39847888
Chr1	39851178
Chr1	39901522
Chr1	39928332
Chr1	40116742
Chr1	40120251
Chr1	40143625
Chr1	40173399
Chr1	40262740
Chr1	40511326
Chr1	40514532
Chr1	40544755
Chr1	40588446
Chr1	40686970
Chr1	40737401
Chr1	40740908
Chr1	40903220
Chr1	40911030
Chr1	41059810
Chr1	41203628
Chr1	41358794
Chr1	41374977
Chr1	41471072
Chr1	41509369
Chr1	41517164
Chr1	41517961
Chr1	41581823
Chr1	41594574
Chr1	41655900
Chr1	41656314
Chr1	41689871
Chr1	41689884
Chr1	42900549
Chr1	43038275
Chr1	43936933
Chr1	44084541
Chr1	44084590
Chr1	44089913
Chr1	44128571
Chr1	44168003
Chr1	44235435
Chr1	44245828
Chr1	44248709
Chr1	44326922
Chr1	44415255
Chr1	44417113
Chr1	44417119
Chr1	44421929
Chr1	44462803
Chr1	44485592
Chr1	44487234
Chr1	44709011
Chr1	44712095
Chr1	45269644
Chr1	45286120
Chr1	45614348
Chr1	45615258
Chr1	45615789
Chr1	45925976
Chr1	46121439
Chr1	46369076
Chr1	46369209
Chr1	46369288
Chr1	46369306
Chr1	46369486
Chr1	46372166
Chr1	46372203
Chr1	46374688
Chr1	46383517
Chr1	46385517
Chr1	46385553
Chr1	46397042
Chr1	46403587
Chr1	46403895
Chr1	46405177
Chr1	46454282
Chr1	46516143
Chr1	46582289
Chr1	46582540
Chr1	46586252
Chr1	46617413
Chr1	46647859
Chr1	46678125
Chr1	46678692
Chr1	46718907
Chr1	46733093
Chr1	46768576
Chr1	46810843
Chr1	46849306
Chr1	46857201
Chr1	46859762
Chr1	46865373
Chr1	46999239
Chr1	47010781
Chr1	47103802
Chr1	47187234
Chr1	47198759
Chr1	47227890
Chr1	47287130
Chr1	47289534
Chr1	47639083
Chr1	47711335
Chr1	47852539
Chr1	47866518
Chr1	47881093
Chr1	47939029
Chr1	47946401
Chr1	47948443
Chr1	48053846
Chr1	48397095
Chr1	48511293
Chr1	48511335
Chr1	48586054
Chr1	48660202
Chr1	48663354
Chr1	48674410
Chr1	48689303
Chr1	48690889
Chr1	48709449
Chr1	48738060
Chr1	48998231
Chr1	49045638
Chr1	49220041
Chr1	49221423
Chr1	49225698
Chr1	49373092
Chr1	49377917
Chr1	49422574
Chr1	49446853
Chr1	49454395
Chr1	49456644
Chr1	49708751
Chr1	49734545
Chr1	50123461
Chr1	50126090
Chr1	50130173
Chr1	50139059
Chr1	50173863
Chr1	50186404
Chr1	50198943
Chr1	50217257
Chr1	50331852
Chr1	50533908
Chr1	50534069
Chr1	50580218
Chr1	50586671
Chr1	50592370
Chr1	50705455
Chr1	50816839
Chr1	50817314
Chr1	50883060
Chr1	50989500
Chr1	51018159
Chr1	51061929
Chr1	51188600
Chr1	51192205
Chr1	51196321
Chr1	51203911
Chr1	51204045
Chr1	51408331
Chr1	51410666
Chr1	51411257
Chr1	51414481
Chr1	52037520
Chr1	52042753
Chr1	52464587
Chr1	52557267
Chr1	52573887
Chr1	52574308
Chr1	52580071
Chr1	52580134
Chr1	52580201
Chr1	52848516
Chr1	52849384
Chr1	53047955
Chr1	53081597
Chr1	53123162
Chr1	53178234
Chr1	53178901
Chr1	53182633
Chr1	53269432
Chr1	53271724
Chr1	53396586
Chr1	53414201
Chr1	53443476
Chr1	53511595
Chr1	54404099
Chr1	54469232
Chr1	54471198
Chr1	54496039
Chr1	55388147
Chr1	55447039
Chr1	55653417
Chr1	55653832
Chr1	55653851
Chr1	55825360
Chr1	55921008
Chr1	56041586
Chr1	56041928
Chr1	56546225
Chr1	56655278
Chr1	56665459
Chr1	56669881
Chr1	56685155
Chr1	56697921
Chr1	56716238
Chr1	56773535
Chr1	56884515
Chr1	57008573
Chr1	57015644
Chr1	57049285
Chr1	57088318
Chr1	57160753
Chr1	57162140
Chr1	57169247
Chr1	58263668
Chr1	58387632
Chr1	58508108
Chr1	58585311
Chr1	58585465
Chr1	58588899
Chr1	58592853
Chr1	58676363
Chr1	58676492
Chr1	58758540
Chr1	58896079
Chr1	58934390
Chr1	58953962
Chr1	59047511
Chr1	59048396
Chr1	59048407
Chr1	59259558
Chr1	59407504
Chr1	59431822
Chr1	59928395
Chr1	59928412
Chr1	60034516
Chr1	60034598
Chr1	60291982
Chr1	60295758
Chr1	60342927
Chr1	60477081
Chr1	60543379
Chr1	60939689
Chr1	60940025
Chr1	61620613
Chr1	61664124
Chr1	61667471
Chr1	61695904
Chr1	61743115
Chr1	61810529
Chr1	61822620
Chr1	61875691
Chr1	61876279
Chr1	61942375
Chr1	61954305
Chr1	61954613
Chr1	61954690
Chr1	62085702
Chr1	62106849
Chr1	62340649
Chr1	62361942
Chr1	62367906
Chr1	62407674
Chr1	62410424
Chr1	62411138
Chr1	62425902
Chr1	62460094
Chr1	62464617
Chr1	62471661
Chr1	62579493
Chr1	62594417
Chr1	62596594
Chr1	63090742
Chr1	63167638
Chr1	63227602
Chr1	63262577
Chr1	63298906
Chr1	63300367
Chr1	63612198
Chr1	63612363
Chr1	64109371
Chr1	64165599
Chr1	64207991
Chr1	64228908
Chr1	64300659
Chr1	64790962
Chr1	64806577
Chr1	64814836
Chr1	65364416
Chr1	65368489
Chr1	65624985
Chr1	65642494
Chr1	65850616
Chr1	65850712
Chr1	65900688
Chr1	65930930
Chr1	65944652
Chr1	65946719
Chr1	66068189
Chr1	66070775
Chr1	66137568
Chr1	66199875
Chr1	66270550
Chr1	66342839
Chr1	66437637
Chr1	66509902
Chr1	66509910
Chr1	66515812
Chr1	67020847
Chr1	67176786
Chr1	67330868
Chr1	67890266
Chr1	67906967
Chr1	68106987
Chr1	68133214
Chr1	68206567
Chr1	68221297
Chr1	68422239
Chr1	68468446
Chr1	68479104
Chr1	68865487
Chr1	68975076
Chr1	68988533
Chr1	68992378
Chr1	69041070
Chr1	69057417
Chr1	69153879
Chr1	69163348
Chr1	69409338
Chr1	69918885
Chr1	70425380
Chr1	71506158
Chr1	71631767
Chr1	71794260
Chr1	71829647
Chr1	71901127
Chr1	72021303
Chr1	72073522
Chr1	72178256
Chr1	72238267
Chr1	72243583
Chr1	72488265
Chr1	72495924
Chr1	72585305
Chr1	72590329
Chr1	72596861
Chr1	72599069
Chr1	72692798
Chr1	72785711
Chr1	72785807
Chr1	72787090
Chr1	72821300
Chr1	72864078
Chr1	72866117
Chr1	72894894
Chr1	72896609
Chr1	72988755
Chr1	72989507
Chr1	73057369
Chr1	73063853
Chr1	73136562
Chr1	73164800
Chr1	73379183
Chr1	74656526
Chr1	75662732
Chr1	75780839
Chr1	75783223
Chr1	75799149
Chr1	76022957
Chr1	76924718
Chr1	77118110
Chr1	77421448
Chr1	77841719
Chr1	77852634
Chr1	77974019
Chr1	77978118
Chr1	77988956
Chr1	78074559
Chr1	78074567
Chr1	78094331
Chr1	78182976
Chr1	78328550
Chr1	78401581
Chr1	78568989
Chr1	78569432
Chr1	78619320
Chr1	78904664
Chr1	78907571
Chr1	78935099
Chr1	78938809
Chr1	79016053
Chr1	79054430
Chr1	79117102
Chr1	79117144
Chr1	79144243
Chr1	79160763
Chr1	79251891
Chr1	79279265
Chr1	79279310
Chr1	79279346
Chr1	79279389
Chr1	79279450
Chr1	79377139
Chr1	79469641
Chr1	79504923
Chr1	79572972
Chr1	79612989
Chr1	79782730
Chr1	80473895
Chr1	80511940
Chr1	80512139
Chr1	80719545
Chr1	80939926
Chr1	81104462
Chr1	81107878
Chr1	81119417
Chr1	81254727
Chr1	81278644
Chr1	81319356
Chr1	81319453
Chr1	81319578
Chr1	81403838
Chr1	81575058
Chr1	81745298
Chr1	81855277
Chr1	81922135
Chr1	81981021
Chr1	82003184
Chr1	82003794
Chr1	82109212
Chr1	82113243
Chr1	82286606
Chr1	82643482
Chr1	82822897
Chr1	83766577
Chr1	83773029
Chr1	83847946
Chr1	83855117
Chr1	83861509
Chr1	83935123
Chr1	83935143
Chr1	83935207
Chr1	83936125
Chr1	83936449
Chr1	83936454
Chr1	83936541
Chr1	84226019
Chr1	84794173
Chr1	84801961
Chr1	84961377
Chr1	84973448
Chr1	84973722
Chr1	84986883
Chr1	85012903
Chr1	85912729
Chr1	86034189
Chr1	86177590
Chr1	86177606
Chr1	86275654
Chr1	86304240
Chr1	86304293
Chr1	86326051
Chr1	86327228
Chr1	86451672
Chr1	86529603
Chr1	86654632
Chr1	87816168
Chr1	87816265
Chr1	87823721
Chr1	87829965
Chr1	87830045
Chr1	87848445
Chr1	88038768
Chr1	88129375
Chr1	88235855
Chr1	88534518
Chr1	88578940
Chr1	88589863
Chr1	88731592
Chr1	88732013
Chr1	88732018
Chr1	88739002
Chr1	88779321
Chr1	88867394
Chr1	88895114
Chr1	89097726
Chr1	89097808
Chr1	89452547
Chr1	89509596
Chr1	89509720
Chr1	89512173
Chr1	90120313
Chr1	90513250
Chr1	90655798
Chr1	91215003
Chr1	91242042
Chr1	91433633
Chr1	91433710
Chr1	91512130
Chr1	91548265
Chr1	91598278
Chr1	91607041
Chr1	91655751
Chr1	91868100
Chr1	91879471
Chr1	91893226
Chr1	91897634
Chr1	91941130
Chr1	92215164
Chr1	92216413
Chr1	92270408
Chr1	92337359
Chr1	92815580
Chr1	92906341
Chr1	92907171
Chr1	93030433
Chr1	93045338
Chr1	93047312
Chr1	93081733
Chr1	93331369
Chr1	93371614
Chr1	93372462
Chr1	93860591
Chr1	94028144
Chr1	94078101
Chr1	94078124
Chr1	94146300
Chr1	94552624
Chr1	95274825
Chr1	95873846
Chr1	95932474
Chr1	96308372
Chr1	96500424
Chr1	96778324
Chr1	96778624
Chr1	96778738
Chr1	96778765
Chr1	96817166
Chr1	96817327
Chr1	97243981
Chr1	97284051
Chr1	97373408
Chr1	97447445
Chr1	97448946
Chr1	97464266
Chr1	97640952
Chr1	97714420
Chr1	97774447
Chr1	97879056
Chr1	97960145
Chr1	98133379
Chr1	98145347
Chr1	98180895
Chr1	98279529
Chr1	98280702
Chr1	98516217
Chr1	99483069
Chr1	99570607
Chr1	99580096
Chr1	99592720
Chr1	99771693
Chr1	99783578
Chr1	100021984
Chr1	100081330
Chr1	100086480
Chr1	100421514
Chr1	100431866
Chr1	100435272
Chr1	100507178
Chr1	100507223
Chr1	100515816
Chr1	100650664
Chr1	100651738
Chr1	100687619
Chr1	100872877
Chr1	101049013
Chr1	101297894
Chr1	101324527
Chr1	101326502
Chr1	101351523
Chr1	101369338
Chr1	101377351
Chr1	101384097
Chr1	101628205
Chr1	101630747
Chr1	101750329
Chr1	101759266
Chr1	101766306
Chr1	101768932
Chr1	101827300
Chr1	102084934
Chr1	102087391
Chr1	102161430
Chr1	102168361
Chr1	102168483
Chr1	102168800
Chr1	102169225
Chr1	102271544
Chr1	102271916
Chr1	102337125
Chr1	102343462
Chr1	102347257
Chr1	102348553
Chr1	102417280
Chr1	102452948
Chr1	104396289
Chr1	104469526
Chr1	104479904
Chr1	104482488
Chr1	104576284
Chr1	104629267
Chr1	104677738
Chr1	104737657
Chr1	104746270
Chr1	104937631
Chr1	105023051
Chr1	105090496
Chr1	105090520
Chr1	105093406
Chr1	105251311
Chr1	105313659
Chr1	105316852
Chr1	105332699
Chr1	105434604
Chr1	105435054
Chr1	105588092
Chr1	105644722
Chr1	105686355
Chr1	105686448
Chr1	105844684
Chr1	106186580
Chr1	106224699
Chr1	106262791
Chr1	106392652
Chr1	106440197
Chr1	106738473
Chr1	106966018
Chr1	107010366
Chr1	107054516
Chr1	107079029
Chr1	107113747
Chr1	107288297
Chr1	107292284
Chr1	107297254
Chr1	107379492
Chr1	107394367
Chr1	107394550
Chr1	107416038
Chr1	107798867
Chr1	107799403
Chr1	107841006
Chr1	107851079
Chr1	107933455
Chr1	107954707
Chr1	108028228
Chr1	108041667
Chr1	108129111
Chr1	108263961
Chr1	108263966
Chr1	108374251
Chr1	108509580
Chr1	108510378
Chr1	108510837
Chr1	108641897
Chr1	108704968
Chr1	108705052
Chr1	108808638
Chr1	109408216
Chr1	109410357
Chr1	109432560
Chr1	109497428
Chr1	109530941
Chr1	109902779
Chr1	109910005
Chr1	110255337
Chr1	110482215
Chr1	110683504
Chr1	110864516
Chr1	110978331
Chr1	110986709
Chr1	111004603
Chr1	111037593
Chr1	111040880
Chr1	111147516
Chr1	111206379
Chr1	111259816
Chr1	111940507
Chr1	112119140
Chr1	112201541
Chr1	112464742
Chr1	112551497
Chr1	112697811
Chr1	112737957
Chr1	112740523
Chr1	112750254
Chr1	112868797
Chr1	112868999
Chr1	112950954
Chr1	112974560
Chr1	112981443
Chr1	112981501
Chr1	113113337
Chr1	113114320
Chr1	113116427
Chr1	113228833
Chr1	113255147
Chr1	113270040
Chr1	113271499
Chr1	113302942
Chr1	113351471
Chr1	113457941
Chr1	113478143
Chr1	113479041
Chr1	113480543
Chr1	113484686
Chr1	113542792
Chr1	113805655
Chr1	113810894
Chr1	113887769
Chr1	113912701
Chr1	114066560
Chr1	114246619
Chr1	114511780
Chr1	114516048
Chr1	114526552
Chr1	114666426
Chr1	114729423
Chr1	114740528
Chr1	114789184
Chr1	114848133
Chr1	114853498
Chr1	114858169
Chr1	115131531
Chr1	115235965
Chr1	115419585
Chr1	115608479
Chr1	115691283
Chr1	115866268
Chr1	115870607
Chr1	115947988
Chr1	115989611
Chr1	116123572
Chr1	116124227
Chr1	116187442
Chr1	116219029
Chr1	116254155
Chr1	116256290
Chr1	116256436
Chr1	116285120
Chr1	116584555
Chr1	116592297
Chr1	116597356
Chr1	116651375
Chr1	117901141
Chr1	117901556
Chr1	117918509
Chr1	117933452
Chr1	117981584
Chr1	118026988
Chr1	118026992
Chr1	118083231
Chr1	118143067
Chr1	118213091
Chr1	118216128
Chr1	118314792
Chr1	118338964
Chr1	118380285
Chr1	120865896
Chr1	121485055
Chr1	121496292
Chr1	121569294
Chr1	121652941
Chr1	121657901
Chr1	121667300
Chr1	121704968
Chr1	121931429
Chr1	121934195
Chr1	121934264
Chr1	122041134
Chr1	122050891
Chr1	122053659
Chr1	122093347
Chr1	122107783
Chr1	122113096
Chr1	122220595
Chr1	122492853
Chr1	122496930
Chr1	122621445
Chr1	122633910
Chr1	122696826
Chr1	122732527
Chr1	122846864
Chr1	122881880
Chr1	122909887
Chr1	122933211
Chr1	123053854
Chr1	123400240
Chr1	123547576
Chr1	124760099
Chr1	124760590
Chr1	125491475
Chr1	125516653
Chr1	126080217
Chr1	126084293
Chr1	126118204
Chr1	126593441
Chr1	126769230
Chr1	126835391
Chr1	126835446
Chr1	126869765
Chr1	127034335
Chr1	127048914
Chr1	127049085
Chr1	127217590
Chr1	127290740
Chr1	127988758
Chr1	127991090
Chr1	127992286
Chr1	128020320
Chr1	128120717
Chr1	128158474
Chr1	128169090
Chr1	128738053
Chr1	129043608
Chr1	129292890
Chr1	129396297
Chr1	129430588
Chr1	129747309
Chr1	129890657
Chr1	129900969
Chr1	130369240
Chr1	130463394
Chr1	130467765
Chr1	130488978
Chr1	130489364
Chr1	130489567
Chr1	130692620
Chr1	130728543
Chr1	131290529
Chr1	131686107
Chr1	131710898
Chr1	131758616
Chr1	131785780
Chr1	131828750
Chr1	131909072
Chr1	131920028
Chr1	131920303
Chr1	131922462
Chr1	132029573
Chr1	132204760
Chr1	132218563
Chr1	132386148
Chr1	132390582
Chr1	132413649
Chr1	132621807
Chr1	133005117
Chr1	133136617
Chr1	133362596
Chr1	133387567
Chr1	133469524
Chr1	133486417
Chr1	133639378
Chr1	133639694
Chr1	133641532
Chr1	133641646
Chr1	133641667
Chr1	133677024
Chr1	133677188
Chr1	134149602
Chr1	134153871
Chr1	134218153
Chr1	134889630
Chr1	135162375
Chr1	135228508
Chr1	135427070
Chr1	135433503
Chr1	135433529
Chr1	135597204
Chr1	135809550
Chr1	135951232
Chr1	136097715
Chr1	136348322
Chr1	136381216
Chr1	136424269
Chr1	136473232
Chr1	136489842
Chr1	136522789
Chr1	136527706
Chr1	136617665
Chr1	136618294
Chr1	136701682
Chr1	136702236
Chr1	136903683
Chr1	136996689
Chr1	137159863
Chr1	137161057
Chr1	137207261
Chr1	137232662
Chr1	137232829
Chr1	137342313
Chr1	137343460
Chr1	137344467
Chr1	137346343
Chr1	137726429
Chr1	137766859
Chr1	137775552
Chr1	137775853
Chr1	137776062
Chr1	138121177
Chr1	138251333
Chr1	138323626
Chr1	138323815
Chr1	138406372
Chr1	138417345
Chr1	138462303
Chr1	138492449
Chr1	138625660
Chr1	139874687
Chr1	140107342
Chr1	140107518
Chr1	140149091
Chr1	140193905
Chr1	140194151
Chr1	140938880
Chr1	141255926
Chr1	141266160
Chr1	141266584
Chr1	141277575
Chr1	141277616
Chr1	141461146
Chr1	141550423
Chr1	141673460
Chr1	141673584
Chr1	141842110
Chr1	141844535
Chr1	142068917
Chr1	142079546
Chr1	142372301
Chr1	142447030
Chr1	142903625
Chr1	142912338
Chr1	143044769
Chr1	143157543
Chr1	143218247
Chr1	143425737
Chr1	147043875
Chr1	147396630
Chr1	147396975
Chr1	148354577
Chr1	148569166
Chr1	148612042
Chr1	149316036
Chr1	149402378
Chr1	149564397
Chr1	149626001
Chr1	149641912
Chr1	149651946
Chr1	149652053
Chr1	150008425
Chr1	150012956
Chr1	150173475
Chr1	150203029
Chr1	150614783
Chr1	150620010
Chr1	150681447
Chr1	150763650
Chr1	150802491
Chr1	150887416
Chr1	150919339
Chr1	150961274
Chr1	150962746
Chr1	150963355
Chr1	150964000
Chr1	150964109
Chr1	151013733
Chr1	151017716
Chr1	151024296
Chr1	151121818
Chr1	151187907
Chr1	151230798
Chr1	151257688
Chr1	151321602
Chr1	151344501
Chr1	151351036
Chr1	151358413
Chr1	151465464
Chr1	151672957
Chr1	151729759
Chr1	151792466
Chr1	151857908
Chr1	151860720
Chr1	152585576
Chr1	152591733
Chr1	152999647
Chr1	153055770
Chr1	153055886
Chr1	153056791
Chr1	153080019
Chr1	153276713
Chr1	153287575
Chr1	153306453
Chr1	153373363
Chr1	153391759
Chr1	153397507
Chr1	153419030
Chr1	153537120
Chr1	153553096
Chr1	153816498
Chr1	154047324
Chr1	154048857
Chr1	154103706
Chr1	154103713
Chr1	154111941
Chr1	154396897
Chr1	155433874
Chr1	155471115
Chr1	155473604
Chr1	155474002
Chr1	155474074
Chr1	155547858
Chr1	156636446
Chr1	156695901
Chr1	156965994
Chr1	157020650
Chr1	157030607
Chr1	157031796
Chr1	157031872
Chr1	157034943
Chr1	157222896
Chr1	157223039
Chr1	157285585
Chr1	157286011
Chr1	157357202
Chr1	157391011
Chr1	157399985
Chr1	157401775
Chr1	157461109
Chr1	157524845
Chr1	157587779
Chr1	157702079
Chr1	157702353
Chr1	157702588
Chr1	157799452
Chr1	157803235
Chr1	157902033
Chr1	157908653
Chr1	157912426
Chr1	157994183
Chr1	158132711
Chr1	158197816
Chr1	158229348
Chr1	158229378
Chr1	158544113
Chr1	158608915
Chr1	158611669
Chr1	158873284
Chr1	158877212
Chr1	159392294
Chr1	159702154
Chr1	159843907
Chr1	159848624
Chr1	159869054
Chr1	159869990
Chr1	159907510
Chr1	159964532
Chr1	160152727
Chr1	160449544
Chr1	160570405
Chr1	160957987
Chr1	160983010
Chr1	161013145
Chr1	161441674
Chr1	161545938
Chr1	161649577
Chr1	161781941
Chr1	161907585
Chr1	161950331
Chr1	162175065
Chr1	162181335
Chr1	162197381
Chr1	162253144
Chr1	162314671
Chr1	162373489
Chr1	162465379
Chr1	162550919
Chr1	162565743
Chr1	162567480
Chr1	162615762
Chr1	162689463
Chr1	162985628
Chr1	163570154
Chr1	163570222
Chr1	164505467
Chr1	164743656
Chr1	165450994
Chr1	165456850
Chr1	165460133
Chr1	165465230
Chr1	165465559
Chr1	165680393
Chr1	165680430
Chr1	165680526
Chr1	165683116
Chr1	165697820
Chr1	165858014
Chr1	165861003
Chr1	165877506
Chr1	166057537
Chr1	166107024
Chr1	166474998
Chr1	166653397
Chr1	166714679
Chr1	166827665
Chr1	166872752
Chr1	166883536
Chr1	166960541
Chr1	166968914
Chr1	167035577
Chr1	167037285
Chr1	167037412
Chr1	167038602
Chr1	167136764
Chr1	167142198
Chr1	167361044
Chr1	167587272
Chr1	167614889
Chr1	167619581
Chr1	167944326
Chr1	168108168
Chr1	168108215
Chr1	169465275
Chr1	169932225
Chr1	169932274
Chr1	170607866
Chr1	170607973
Chr1	170608005
Chr1	170608076
Chr1	170611655
Chr1	170611795
Chr1	170611975
Chr1	170612164
Chr1	170620709
Chr1	170640851
Chr1	170733649
Chr1	170754591
Chr1	170785809
Chr1	170829212
Chr1	170919474
Chr1	171512266
Chr1	173034593
Chr1	174114952
Chr1	174123270
Chr1	174145436
Chr1	174152142
Chr1	174281743
Chr1	174291951
Chr1	174725442
Chr1	174820448
Chr1	174820481
Chr1	175329209
Chr1	175422624
Chr1	175841909
Chr1	176023173
Chr1	176035411
Chr1	176035683
Chr1	176042981
Chr1	176050451
Chr1	176065079
Chr1	176287999
Chr1	176288045
Chr1	176363688
Chr1	176488971
Chr1	176555060
Chr1	176556612
Chr1	176604704
Chr1	176607236
Chr1	176620726
Chr1	176956539
Chr1	177101372
Chr1	177527713
Chr1	177533044
Chr1	177711204
Chr1	177850323
Chr1	178105292
Chr1	178458315
Chr1	178465578
Chr1	178465650
Chr1	178578175
Chr1	178669821
Chr1	180095803
Chr1	180705517
Chr1	180892512
Chr1	180941187
Chr1	180947329
Chr1	180981960
Chr1	180983121
Chr1	181032973
Chr1	181474160
Chr1	181491991
Chr1	182284211
Chr1	182370142
Chr1	182479330
Chr1	182533644
Chr1	182534845
Chr1	182623112
Chr1	182722161
Chr1	182734017
Chr1	182770433
Chr1	182866543
Chr1	182868494
Chr1	183262295
Chr1	183262384
Chr1	183264325
Chr1	183367330
Chr1	183398369
Chr1	183425688
Chr1	184082777
Chr1	184177589
Chr1	184262297
Chr1	184262609
Chr1	184263539
Chr1	184263614
Chr1	184280856
Chr1	184460035
Chr1	184460055
Chr1	184460282
Chr1	184460407
Chr1	184474583
Chr1	184474657
Chr1	184478050
Chr1	184531374
Chr1	184536688
Chr1	184576316
Chr1	184578756
Chr1	184580652
Chr1	184599757
Chr1	184604013
Chr1	184673800
Chr1	184690581
Chr1	184710246
Chr1	184716333
Chr1	184726797
Chr1	184797526
Chr1	184849636
Chr1	184850867
Chr1	184852682
Chr1	185696760
Chr1	185737872
Chr1	185740620
Chr1	186187872
Chr1	186188624
Chr1	186189383
Chr1	186212282
Chr1	186216741
Chr1	186328619
Chr1	186328992
Chr1	186395990
Chr1	186580749
Chr1	186580790
Chr1	186580866
Chr1	186580960
Chr1	186581550
Chr1	186723354
Chr1	186746067
Chr1	186768026
Chr1	187053024
Chr1	187076563
Chr1	187312919
Chr1	187313006
Chr1	187557074
Chr1	187614653
Chr1	187620907
Chr1	187624567
Chr1	187624597
Chr1	187707633
Chr1	187711530
Chr1	187711566
Chr1	188979261
Chr1	189490168
Chr1	189544945
Chr1	189629681
Chr1	189630482
Chr1	189734934
Chr1	189768117
Chr1	189804108
Chr1	189835577
Chr1	189952865
Chr1	189980526
Chr1	190483720
Chr1	190483734
Chr1	190552248
Chr1	191218128
Chr1	191232955
Chr1	191236863
Chr1	191241516
Chr1	191278284
Chr1	191278327
Chr1	191278329
Chr1	191279775
Chr1	191279857
Chr1	191280435
Chr1	191280448
Chr1	191280562
Chr1	191281065
Chr1	191281909
Chr1	191293685
Chr1	191418808
Chr1	191429867
Chr1	191437816
Chr1	191901809
Chr1	192060578
Chr1	192120127
Chr1	192143533
Chr1	192179360
Chr1	192184276
Chr1	192264129
Chr1	192266593
Chr1	192267403
Chr1	192274417
Chr1	192319934
Chr1	192423764
Chr1	192430333
Chr1	192464087
Chr1	192467162
Chr1	192467200
Chr1	192467375
Chr1	192469118
Chr1	192494739
Chr1	193015264
Chr1	193015665
Chr1	193154072
Chr1	193154302
Chr1	193161870
Chr1	193341716
Chr1	193344583
Chr1	193345820
Chr1	194460301
Chr1	194511525
Chr1	195175623
Chr1	195346350
Chr1	195354217
Chr1	196018148
Chr1	196096036
Chr1	196096612
Chr1	196285634
Chr1	196938305
Chr1	197002458
Chr1	197099612
Chr1	197150332
Chr1	197166856
Chr1	197275254
Chr1	197275326
Chr1	197348077
Chr1	197358739
Chr1	197365108
Chr1	197387100
Chr1	197522811
Chr1	198214181
Chr1	198230180
Chr1	198249373
Chr1	198368144
Chr1	198387240
Chr1	198464311
Chr1	198483204
Chr1	198487735
Chr1	198490171
Chr1	198544146
Chr1	198549193
Chr1	198640567
Chr1	198708136
Chr1	198762204
Chr1	199062547
Chr1	199247227
Chr1	199273298
Chr1	199309760
Chr1	199473791
Chr1	199527415
Chr1	199542720
Chr1	199552443
Chr1	199560011
Chr1	199627522
Chr1	199955177
Chr1	199958989
Chr1	200131153
Chr1	200137767
Chr1	200250711
Chr1	200262143
Chr1	200333845
Chr1	200476364
Chr1	200495370
Chr1	200630380
Chr1	200644150
Chr1	200704605
Chr1	200987265
Chr1	201012706
Chr1	201045640
Chr1	201045681
Chr1	201155463
Chr1	201156411
Chr1	201222637
Chr1	201230985
Chr1	201231698
Chr1	201290224
Chr1	201296172
Chr1	201296212
Chr1	201296292
Chr1	201296528
Chr1	201297102
Chr1	201297390
Chr1	201334583
Chr1	201361693
Chr1	201429119
Chr1	201505868
Chr1	201618225
Chr1	201660803
Chr1	201825570
Chr1	202619966
Chr1	203132234
Chr1	203132243
Chr1	203132733
Chr1	203132757
Chr1	203132885
Chr1	203148170
Chr1	205072551
Chr1	205075086
Chr1	205099742
Chr1	205158289
Chr1	205158496
Chr1	205158616
Chr1	205159107
Chr1	205301296
Chr1	205732633
Chr1	205808671
Chr1	205822249
Chr1	205822632
Chr1	205873434
Chr1	205991117
Chr1	206020280
Chr1	206051830
Chr1	206052058
Chr1	206052212
Chr1	206142822
Chr1	206175114
Chr1	206178510
Chr1	206232173
Chr1	206253325
Chr1	206265408
Chr1	206276245
Chr1	206276301
Chr1	206276511
Chr1	206276644
Chr1	206277255
Chr1	206277535
Chr1	206280062
Chr1	206340362
Chr1	206340416
Chr1	206340438
Chr1	206340962
Chr1	206341012
Chr1	206341078
Chr1	206341144
Chr1	206341148
Chr1	206341185
Chr1	206341187
Chr1	206472562
Chr1	206498123
Chr1	206643275
Chr1	206646311
Chr1	206646346
Chr1	206653537
Chr1	206664310
Chr1	206672305
Chr1	206672464
Chr1	206672951
Chr1	206675568
Chr1	206901455
Chr1	206901497
Chr1	206958645
Chr1	207017509
Chr1	207025000
Chr1	207038464
Chr1	207349673
Chr1	207354253
Chr1	207439024
Chr1	207465967
Chr1	207472885
Chr1	207582635
Chr1	207981036
Chr1	207981564
Chr1	207991476
Chr1	207991685
Chr1	208129471
Chr1	208129507
Chr1	208133480
Chr1	209200165
Chr1	209254279
Chr1	209338447
Chr1	209341738
Chr1	209355613
Chr1	209355883
Chr1	209370449
Chr1	209431133
Chr1	209431256
Chr1	209434110
Chr1	209439535
Chr1	209439544
Chr1	209481451
Chr1	209667822
Chr1	209668619
Chr1	209668778
Chr1	210808539
Chr1	210896378
Chr1	210896598
Chr1	210896615
Chr1	210949398
Chr1	210949414
Chr1	213428509
Chr1	213835318
Chr1	217077635
Chr1	217723126
Chr1	217724377
Chr1	217724465
Chr1	217724513
Chr1	217724608
Chr1	219376588
Chr1	219395516
Chr1	219396919
Chr1	219402020
Chr1	219419333
Chr1	219420229
Chr1	219421593
Chr1	219442164
Chr1	219442765
Chr1	219669858
Chr1	219734341
Chr1	219883422
Chr1	220027154
Chr1	220028915
Chr1	220068756
Chr1	220092078
Chr1	220115488
Chr1	220142175
Chr1	220166531
Chr1	220168225
Chr1	220193417
Chr1	220288976
Chr1	220299277
Chr1	220336708
Chr1	220350011
Chr1	220402887
Chr1	220455953
Chr1	220520515
Chr1	220576428
Chr1	220576510
Chr1	220592067
Chr1	220760427
Chr1	220858663
Chr1	220901212
Chr1	220947476
Chr1	221053550
Chr1	221080668
Chr1	221174509
Chr1	221199611
Chr1	221230167
Chr1	221257995
Chr1	221476150
Chr1	221551124
Chr1	221559848
Chr1	221751459
Chr1	221751715
Chr1	221774938
[truncated: 18,902 more rows]

## Sheet: S10
Table S10. Candidate gene qRT-PCR primer sequences
Primer name	primer sequence
EVM0035365-F	TAAACAGCCCAAGTGGAACGA
EVM0035365-R	CGGTGCAGTGCCAATATACTCA
EVM0010160-F	TGGCAGTGGTGGGAATGTG
EVM0010160-R	CAACACCCAACTCAGACATTTCAT
EVM0026126-F	GACTTCGGTTCGGCAGGAA
EVM0026126-R	CCCTCCGGTGCTTACCTCTAT
CjGAPDH_F	GGGAATCCTTGGTTACACTGAG
CjGAPDH_R	ACCCCATTCGTTGTCATACC
